# Supplementary material for: Oxidative generation of isobenzofurans from phthalans: application to the formal synthesis of (±)-morphine
Source: Chem Sci. 2024 Oct 19;15(45):19070–6. doi: 10.1039/d4sc05890a (PMC11523798; doi:10.1039/d4sc05890a)
Supplement: SC-015-D4SC05890A-s002 [file SC-015-D4SC05890A-s002.cif]

# Supplementary Information (SI) for Chemical Science.
# This journal is © The Royal Society of Chemistry 2024

####################################################################### 
# 
# This file contains crystal structure data downloaded from the 
# Cambridge Structural Database (CSD) hosted by the Cambridge 
# Crystallographic Data Centre (CCDC).
# 
# Full information about CCDC data access policies and citation 
# guidelines are available at http://www.ccdc.cam.ac.uk/access/V1 
# 
# Audit and citation data items may have been added by the CCDC. 
# Please retain this information to preserve the provenance of 
# this file and to allow appropriate attribution of the data. 
# 
#######################################################################

data_samp2
_database_code_depnum_ccdc_archive 'CCDC 2237321'
loop_
_audit_author_name
_audit_author_address
'Hiroyuki Yamakoshi'
;Nagoya City University
Japan
;
_audit_update_record             
;
2023-01-20 deposited with the CCDC.	2024-10-02 downloaded from the CCDC.
;

_audit_creation_method           SHELXL-2014/7
_shelx_SHELXL_version_number     2014/7
_chemical_name_systematic        ?
_chemical_name_common            ?
_chemical_melting_point          ?
_chemical_formula_moiety         'C21 H29 N O5'
_chemical_formula_sum            'C21 H29 N O5'
_chemical_formula_weight         375.45

loop_
_atom_type_symbol
_atom_type_description
_atom_type_scat_dispersion_real
_atom_type_scat_dispersion_imag
_atom_type_scat_source
C C 0.0033 0.0016 'International Tables Vol C Tables 4.2.6.8 and 6.1.1.4'
H H 0.0000 0.0000 'International Tables Vol C Tables 4.2.6.8 and 6.1.1.4'
N N 0.0061 0.0033 'International Tables Vol C Tables 4.2.6.8 and 6.1.1.4'
O O 0.0106 0.0060 'International Tables Vol C Tables 4.2.6.8 and 6.1.1.4'

_space_group_crystal_system      triclinic
_space_group_IT_number           2
_space_group_name_H-M_alt        'P -1'
_space_group_name_Hall           '-P 1'

_shelx_space_group_comment       
;
The symmetry employed for this shelxl refinement is uniquely defined
by the following loop, which should always be used as a source of
symmetry information in preference to the above space-group names.
They are only intended as comments.
;

loop_
_space_group_symop_operation_xyz
'x, y, z'
'-x, -y, -z'

_cell_length_a                   7.6082(4)
_cell_length_b                   11.0116(11)
_cell_length_c                   10.8744(13)
_cell_angle_alpha                89.490(9)
_cell_angle_beta                 98.254(7)
_cell_angle_gamma                89.986(6)
_cell_volume                     901.57(15)
_cell_formula_units_Z            2
_cell_measurement_temperature    103(2)
_cell_measurement_reflns_used    6935
_cell_measurement_theta_min      2.6220
_cell_measurement_theta_max      30.8580

_exptl_crystal_description       platelet
_exptl_crystal_colour            colorless
_exptl_crystal_density_meas      ?
_exptl_crystal_density_method    ?
_exptl_crystal_density_diffrn    1.383
_exptl_crystal_F_000             404
_exptl_transmission_factor_min   ?
_exptl_transmission_factor_max   ?
_exptl_crystal_size_max          0.150
_exptl_crystal_size_mid          0.100
_exptl_crystal_size_min          0.030
_exptl_absorpt_coefficient_mu    0.098
_shelx_estimated_absorpt_T_min   0.985
_shelx_estimated_absorpt_T_max   0.997
_exptl_absorpt_correction_type   multi-scan
_exptl_absorpt_correction_T_min  0.985
_exptl_absorpt_correction_T_max  0.997
_exptl_absorpt_process_details   
;
CrysAlisPro 1.171.39.46 (Rigaku Oxford Diffraction, 2018)
Empirical absorption correction using spherical harmonics,
 implemented in SCALE3 ABSPACK scaling algorithm.
;

_exptl_absorpt_special_details   ?
_diffrn_ambient_temperature      103(2)
_diffrn_radiation_wavelength     0.71073
_diffrn_radiation_type           MoK\a
_diffrn_source                   'rotating-anode X-ray tube'
_diffrn_measurement_device_type  'Rigaku VariMax Saturn'
_diffrn_measurement_method       \w
_diffrn_detector_area_resol_mean 28.5714
_diffrn_reflns_number            14919
_diffrn_reflns_av_unetI/netI     0.0590
_diffrn_reflns_av_R_equivalents  0.1089
_diffrn_reflns_limit_h_min       -9
_diffrn_reflns_limit_h_max       9
_diffrn_reflns_limit_k_min       -13
_diffrn_reflns_limit_k_max       13
_diffrn_reflns_limit_l_min       -13
_diffrn_reflns_limit_l_max       13
_diffrn_reflns_theta_min         1.849
_diffrn_reflns_theta_max         25.500
_diffrn_reflns_theta_full        25.242
_diffrn_measured_fraction_theta_max 0.982
_diffrn_measured_fraction_theta_full 1.000
_diffrn_reflns_Laue_measured_fraction_max 0.982
_diffrn_reflns_Laue_measured_fraction_full 1.000
_diffrn_reflns_point_group_measured_fraction_max 0.982
_diffrn_reflns_point_group_measured_fraction_full 1.000
_reflns_number_total             3335
_reflns_number_gt                2740
_reflns_threshold_expression     'I > 2\s(I)'
_reflns_Friedel_coverage         0.000
_reflns_Friedel_fraction_max     .
_reflns_Friedel_fraction_full    .

_reflns_special_details          
;
 Reflections were merged by SHELXL according to the crystal
 class for the calculation of statistics and refinement.
 
 _reflns_Friedel_fraction is defined as the number of unique
 Friedel pairs measured divided by the number that would be
 possible theoretically, ignoring centric projections and
 systematic absences.
;

_computing_data_collection       CrystalClear
_computing_cell_refinement       'CrysAlisPro 1.171.39.46 (Rigaku OD, 2018)'
_computing_data_reduction        'CrysAlisPro 1.171.39.46 (Rigaku OD, 2018)'
_computing_structure_solution    'SHELXT-2014/7 (Sheldrick, 2014)'
_computing_structure_refinement  'SHELXL-2014/7 (Sheldrick, 2014)'
_computing_molecular_graphics    'Yadokari-XG 2011 (Wakita Nemoto et al., 2011)'
_computing_publication_material  
;Yadokari-XG 2011 (Wakita,Nemoto et al., 2011)
;
_refine_special_details          
;
 Refined as a 2-component inversion twin.
;
_refine_ls_structure_factor_coef Fsqd
_refine_ls_matrix_type           full
_refine_ls_weighting_scheme      calc
_refine_ls_weighting_details     
'w=1/[\s^2^(Fo^2^)+(0.2000P)^2^] where P=(Fo^2^+2Fc^2^)/3'
_atom_sites_solution_primary     ?
_atom_sites_solution_secondary   ?
_atom_sites_solution_hydrogens   geom
_refine_ls_hydrogen_treatment    constr
_refine_ls_extinction_method     none
_refine_ls_extinction_coef       .
_refine_ls_number_reflns         3335
_refine_ls_number_parameters     245
_refine_ls_number_restraints     0
_refine_ls_R_factor_all          0.1234
_refine_ls_R_factor_gt           0.1083
_refine_ls_wR_factor_ref         0.3177
_refine_ls_wR_factor_gt          0.2898
_refine_ls_goodness_of_fit_ref   1.322
_refine_ls_restrained_S_all      1.322
_refine_ls_shift/su_max          0.000
_refine_ls_shift/su_mean         0.000

loop_
_atom_site_label
_atom_site_type_symbol
_atom_site_fract_x
_atom_site_fract_y
_atom_site_fract_z
_atom_site_U_iso_or_equiv
_atom_site_adp_type
_atom_site_occupancy
_atom_site_site_symmetry_order
_atom_site_calc_flag
_atom_site_refinement_flags_posn
_atom_site_refinement_flags_adp
_atom_site_refinement_flags_occupancy
_atom_site_disorder_assembly
_atom_site_disorder_group
O1 O 0.4246(4) 0.9480(4) 0.2659(4) 0.0381(10) Uani 1 1 d . . . . .
O2 O 0.9271(4) 0.5513(4) 0.7690(3) 0.0356(9) Uani 1 1 d . . . . .
C1 C 0.8396(6) 0.6462(5) 0.5302(5) 0.0338(12) Uani 1 1 d . . . . .
H1 H 0.9041 0.5682 0.5529 0.041 Uiso 1 1 calc R U . . .
O3 O 0.6230(5) 1.1212(4) 0.1838(4) 0.0420(10) Uani 1 1 d . . . . .
O4 O 0.8073(5) 0.7130(4) 0.8472(4) 0.0419(10) Uani 1 1 d . . . . .
C2 C 0.4398(6) 0.6437(6) 0.2020(5) 0.0363(13) Uani 1 1 d . . . . .
H2 H 0.5127 0.7038 0.1619 0.044 Uiso 1 1 calc R U . . .
O5 O 0.2806(5) 0.6213(4) 0.1176(4) 0.0401(10) Uani 1 1 d . . . . .
H3 H 0.2219 0.6860 0.1052 0.060 Uiso 1 1 calc R U . . .
C4 C 0.6728(6) 0.6194(5) 0.4388(5) 0.0338(12) Uani 1 1 d . . . . .
H4 H 0.5978 0.5624 0.4809 0.041 Uiso 1 1 calc R U . . .
N1 N 0.7873(5) 0.6988(5) 0.6422(4) 0.0366(11) Uani 1 1 d . . . . .
C6 C 0.3959(6) 0.6984(5) 0.3202(5) 0.0351(13) Uani 1 1 d . . . . .
H5 H 0.3290 0.6385 0.3636 0.042 Uiso 1 1 calc R U . . .
H6 H 0.3190 0.7703 0.2997 0.042 Uiso 1 1 calc R U . . .
C7 C 0.5137(6) 0.7826(5) 0.5279(5) 0.0345(13) Uani 1 1 d . . . . .
H7 H 0.4357 0.7221 0.5609 0.041 Uiso 1 1 calc R U . . .
H8 H 0.4453 0.8589 0.5112 0.041 Uiso 1 1 calc R U . . .
C8 C 0.8960(7) 1.0218(5) 0.2791(5) 0.0359(13) Uani 1 1 d . . . . .
H20 H 0.9693 1.0833 0.2516 0.043 Uiso 1 1 calc R U . . .
C9 C 0.5492(7) 0.5313(6) 0.2310(5) 0.0377(13) Uani 1 1 d . . . . .
H9 H 0.5840 0.4989 0.1534 0.045 Uiso 1 1 calc R U . . .
H10 H 0.4772 0.4687 0.2666 0.045 Uiso 1 1 calc R U . . .
C10 C 0.6746(6) 0.8059(6) 0.6257(6) 0.0380(13) Uani 1 1 d . . . . .
H11 H 0.7430 0.8756 0.5994 0.046 Uiso 1 1 calc R U . . .
H12 H 0.6344 0.8267 0.7056 0.046 Uiso 1 1 calc R U . . .
C11 C 0.8654(8) 0.7703(7) 1.0562(6) 0.0467(15) Uani 1 1 d . . . . .
H13 H 0.9065 0.7432 1.1416 0.070 Uiso 1 1 calc R U . . .
H14 H 0.9436 0.8347 1.0332 0.070 Uiso 1 1 calc R U . . .
H15 H 0.7438 0.8014 1.0504 0.070 Uiso 1 1 calc R U . . .
C12 C 0.9621(6) 0.7319(6) 0.4689(5) 0.0359(13) Uani 1 1 d . . . . .
H21 H 1.0476 0.7694 0.5349 0.043 Uiso 1 1 calc R U . . .
H22 H 1.0310 0.6832 0.4164 0.043 Uiso 1 1 calc R U . . .
C13 C 0.7167(6) 0.5573(6) 0.3235(5) 0.0361(13) Uani 1 1 d . . . . .
H16 H 0.7792 0.4800 0.3476 0.043 Uiso 1 1 calc R U . . .
H17 H 0.7976 0.6096 0.2829 0.043 Uiso 1 1 calc R U . . .
C14 C 0.6083(6) 0.9337(6) 0.2878(5) 0.0346(13) Uani 1 1 d . . . . .
C15 C 0.8670(6) 0.8313(5) 0.3902(5) 0.0332(12) Uani 1 1 d . . . . .
C16 C 0.7122(6) 1.0275(5) 0.2486(5) 0.0356(13) Uani 1 1 d . . . . .
C17 C 0.6800(6) 0.8350(5) 0.3560(5) 0.0318(12) Uani 1 1 d . . . . .
C18 C 0.9694(6) 0.9256(6) 0.3497(5) 0.0391(14) Uani 1 1 d . . . . .
H23 H 1.0947 0.9227 0.3721 0.047 Uiso 1 1 calc R U . . .
C19 C 0.8475(6) 0.6462(6) 0.7522(5) 0.0362(13) Uani 1 1 d . . . . .
C20 C 0.5652(6) 0.7366(5) 0.4078(5) 0.0349(13) Uani 1 1 d . . . . .
C21 C 0.7239(8) 1.2236(6) 0.1520(6) 0.0443(14) Uani 1 1 d . . . . .
H24 H 0.6440 1.2835 0.1061 0.066 Uiso 1 1 calc R U . . .
H25 H 0.7852 1.2603 0.2280 0.066 Uiso 1 1 calc R U . . .
H26 H 0.8115 1.1969 0.1000 0.066 Uiso 1 1 calc R U . . .
C22 C 0.3418(7) 0.9521(6) 0.1400(6) 0.0422(14) Uani 1 1 d . . . . .
H27 H 0.2134 0.9623 0.1373 0.063 Uiso 1 1 calc R U . . .
H28 H 0.3895 1.0206 0.0971 0.063 Uiso 1 1 calc R U . . .
H29 H 0.3657 0.8762 0.0989 0.063 Uiso 1 1 calc R U . . .
C23 C 0.8691(7) 0.6660(6) 0.9702(5) 0.0402(14) Uani 1 1 d . . . . .
H18 H 0.9912 0.6335 0.9747 0.048 Uiso 1 1 calc R U . . .
H19 H 0.7904 0.6001 0.9920 0.048 Uiso 1 1 calc R U . . .

loop_
_atom_site_aniso_label
_atom_site_aniso_U_11
_atom_site_aniso_U_22
_atom_site_aniso_U_33
_atom_site_aniso_U_23
_atom_site_aniso_U_13
_atom_site_aniso_U_12
O1 0.0090(16) 0.057(2) 0.047(2) 0.0127(19) 0.0019(14) -0.0002(16)
O2 0.0172(16) 0.047(2) 0.041(2) 0.0066(18) 0.0000(14) -0.0003(17)
C1 0.012(2) 0.045(3) 0.042(3) 0.009(2) -0.001(2) -0.001(2)
O3 0.0195(17) 0.049(2) 0.056(2) 0.015(2) 0.0024(15) -0.0022(17)
O4 0.0211(18) 0.067(3) 0.036(2) 0.0080(19) -0.0001(15) 0.0018(18)
C2 0.016(2) 0.051(3) 0.040(3) 0.006(3) -0.004(2) -0.013(2)
O5 0.0202(17) 0.052(2) 0.045(2) 0.0110(19) -0.0071(15) -0.0046(17)
C4 0.013(2) 0.047(3) 0.040(3) 0.013(2) -0.0014(19) -0.006(2)
N1 0.0155(19) 0.052(3) 0.041(3) 0.008(2) -0.0012(17) 0.0016(19)
C6 0.015(2) 0.042(3) 0.047(3) 0.015(2) -0.001(2) -0.003(2)
C7 0.011(2) 0.048(3) 0.042(3) 0.013(2) -0.0023(19) -0.001(2)
C8 0.020(2) 0.037(3) 0.050(3) 0.005(2) 0.006(2) -0.008(2)
C9 0.018(2) 0.048(3) 0.045(3) 0.006(3) -0.002(2) -0.003(2)
C10 0.016(2) 0.056(4) 0.041(3) 0.010(3) -0.0014(19) 0.001(2)
C11 0.028(3) 0.071(4) 0.040(3) 0.006(3) 0.003(2) -0.005(3)
C12 0.010(2) 0.056(3) 0.040(3) 0.006(3) -0.0008(19) -0.006(2)
C13 0.014(2) 0.053(3) 0.041(3) 0.008(3) 0.002(2) 0.001(2)
C14 0.008(2) 0.050(3) 0.044(3) 0.008(2) -0.0006(19) -0.002(2)
C15 0.013(2) 0.048(3) 0.038(3) 0.005(2) 0.0000(19) -0.004(2)
C16 0.017(2) 0.047(3) 0.041(3) 0.008(3) 0.001(2) -0.001(2)
C17 0.011(2) 0.045(3) 0.038(3) 0.009(2) 0.0016(18) -0.004(2)
C18 0.013(2) 0.062(4) 0.041(3) 0.012(3) 0.0011(19) -0.007(2)
C19 0.0103(19) 0.056(4) 0.041(3) 0.005(3) 0.0015(19) -0.008(2)
C20 0.013(2) 0.046(3) 0.044(3) 0.014(2) 0.001(2) -0.005(2)
C21 0.029(3) 0.052(4) 0.052(4) 0.012(3) 0.006(2) -0.005(3)
C22 0.020(2) 0.058(4) 0.047(3) 0.013(3) -0.002(2) 0.000(2)
C23 0.025(3) 0.056(4) 0.037(3) 0.009(3) -0.002(2) 0.000(2)

_geom_special_details            
;
 All esds (except the esd in the dihedral angle between two l.s. planes)
 are estimated using the full covariance matrix.  The cell esds are taken
 into account individually in the estimation of esds in distances, angles
 and torsion angles; correlations between esds in cell parameters are only
 used when they are defined by crystal symmetry.  An approximate (isotropic)
 treatment of cell esds is used for estimating esds involving l.s. planes.
;

loop_
_geom_bond_atom_site_label_1
_geom_bond_atom_site_label_2
_geom_bond_distance
_geom_bond_site_symmetry_2
_geom_bond_publ_flag
O1 C14 1.392(5) . ?
O1 C22 1.423(7) . ?
O2 C19 1.207(8) . ?
C1 N1 1.459(7) . ?
C1 C4 1.526(6) . ?
C1 C12 1.540(7) . ?
O3 C16 1.367(7) . ?
O3 C21 1.432(7) . ?
O4 C19 1.344(7) . ?
O4 C23 1.444(7) . ?
C2 O5 1.434(6) . ?
C2 C9 1.497(8) . ?
C2 C6 1.505(8) . ?
C4 C13 1.512(8) . ?
C4 C20 1.536(8) . ?
N1 C19 1.344(7) . ?
N1 C10 1.453(8) . ?
C6 C20 1.548(7) . ?
C7 C20 1.508(8) . ?
C7 C10 1.525(7) . ?
C8 C18 1.374(8) . ?
C8 C16 1.392(7) . ?
C9 C13 1.534(7) . ?
C11 C23 1.490(10) . ?
C12 C15 1.503(8) . ?
C14 C17 1.378(8) . ?
C14 C16 1.401(8) . ?
C15 C18 1.403(8) . ?
C15 C17 1.418(6) . ?
C17 C20 1.544(7) . ?

loop_
_geom_angle_atom_site_label_1
_geom_angle_atom_site_label_2
_geom_angle_atom_site_label_3
_geom_angle
_geom_angle_site_symmetry_1
_geom_angle_site_symmetry_3
_geom_angle_publ_flag
C14 O1 C22 117.5(4) . . ?
N1 C1 C4 108.9(4) . . ?
N1 C1 C12 111.7(5) . . ?
C4 C1 C12 109.7(4) . . ?
C16 O3 C21 118.0(4) . . ?
C19 O4 C23 116.0(5) . . ?
O5 C2 C9 112.4(5) . . ?
O5 C2 C6 110.4(4) . . ?
C9 C2 C6 109.9(4) . . ?
C13 C4 C1 111.7(4) . . ?
C13 C4 C20 112.2(4) . . ?
C1 C4 C20 110.1(5) . . ?
C19 N1 C10 124.9(5) . . ?
C19 N1 C1 118.2(5) . . ?
C10 N1 C1 116.9(4) . . ?
C2 C6 C20 111.8(4) . . ?
C20 C7 C10 112.4(4) . . ?
C18 C8 C16 118.7(5) . . ?
C2 C9 C13 111.3(5) . . ?
N1 C10 C7 110.1(5) . . ?
C15 C12 C1 114.5(4) . . ?
C4 C13 C9 111.8(4) . . ?
C17 C14 O1 119.3(4) . . ?
C17 C14 C16 122.9(4) . . ?
O1 C14 C16 117.6(5) . . ?
C18 C15 C17 118.7(5) . . ?
C18 C15 C12 117.9(4) . . ?
C17 C15 C12 123.4(5) . . ?
O3 C16 C8 124.2(5) . . ?
O3 C16 C14 116.6(4) . . ?
C8 C16 C14 119.2(5) . . ?
C14 C17 C15 117.8(5) . . ?
C14 C17 C20 122.9(4) . . ?
C15 C17 C20 119.0(5) . . ?
C8 C18 C15 122.8(4) . . ?
O2 C19 N1 126.9(6) . . ?
O2 C19 O4 121.8(5) . . ?
N1 C19 O4 111.3(5) . . ?
C7 C20 C4 107.1(4) . . ?
C7 C20 C17 107.9(5) . . ?
C4 C20 C17 110.7(4) . . ?
C7 C20 C6 109.3(4) . . ?
C4 C20 C6 105.8(5) . . ?
C17 C20 C6 115.7(4) . . ?
O4 C23 C11 106.1(5) . . ?

loop_
_geom_torsion_atom_site_label_1
_geom_torsion_atom_site_label_2
_geom_torsion_atom_site_label_3
_geom_torsion_atom_site_label_4
_geom_torsion
_geom_torsion_site_symmetry_1
_geom_torsion_site_symmetry_2
_geom_torsion_site_symmetry_3
_geom_torsion_site_symmetry_4
_geom_torsion_publ_flag
N1 C1 C4 C13 -176.4(4) . . . . ?
C12 C1 C4 C13 61.1(6) . . . . ?
N1 C1 C4 C20 58.3(5) . . . . ?
C12 C1 C4 C20 -64.2(6) . . . . ?
C4 C1 N1 C19 125.8(5) . . . . ?
C12 C1 N1 C19 -112.9(5) . . . . ?
C4 C1 N1 C10 -54.8(6) . . . . ?
C12 C1 N1 C10 66.5(5) . . . . ?
O5 C2 C6 C20 -173.9(4) . . . . ?
C9 C2 C6 C20 61.6(5) . . . . ?
O5 C2 C9 C13 -178.8(4) . . . . ?
C6 C2 C9 C13 -55.4(6) . . . . ?
C19 N1 C10 C7 -129.1(5) . . . . ?
C1 N1 C10 C7 51.5(6) . . . . ?
C20 C7 C10 N1 -52.7(6) . . . . ?
N1 C1 C12 C15 -80.6(5) . . . . ?
C4 C1 C12 C15 40.2(7) . . . . ?
C1 C4 C13 C9 -179.5(5) . . . . ?
C20 C4 C13 C9 -55.4(6) . . . . ?
C2 C9 C13 C4 53.0(6) . . . . ?
C22 O1 C14 C17 -120.9(6) . . . . ?
C22 O1 C14 C16 65.0(7) . . . . ?
C1 C12 C15 C18 168.7(5) . . . . ?
C1 C12 C15 C17 -10.8(8) . . . . ?
C21 O3 C16 C8 -4.0(9) . . . . ?
C21 O3 C16 C14 174.6(5) . . . . ?
C18 C8 C16 O3 176.9(5) . . . . ?
C18 C8 C16 C14 -1.7(9) . . . . ?
C17 C14 C16 O3 -178.6(5) . . . . ?
O1 C14 C16 O3 -4.7(8) . . . . ?
C17 C14 C16 C8 0.1(9) . . . . ?
O1 C14 C16 C8 174.0(5) . . . . ?
O1 C14 C17 C15 -172.0(5) . . . . ?
C16 C14 C17 C15 1.8(9) . . . . ?
O1 C14 C17 C20 1.4(9) . . . . ?
C16 C14 C17 C20 175.2(6) . . . . ?
C18 C15 C17 C14 -2.0(9) . . . . ?
C12 C15 C17 C14 177.4(5) . . . . ?
C18 C15 C17 C20 -175.7(5) . . . . ?
C12 C15 C17 C20 3.7(9) . . . . ?
C16 C8 C18 C15 1.4(9) . . . . ?
C17 C15 C18 C8 0.5(9) . . . . ?
C12 C15 C18 C8 -179.0(6) . . . . ?
C10 N1 C19 O2 172.5(5) . . . . ?
C1 N1 C19 O2 -8.2(7) . . . . ?
C10 N1 C19 O4 -7.1(7) . . . . ?
C1 N1 C19 O4 172.2(4) . . . . ?
C23 O4 C19 O2 1.6(7) . . . . ?
C23 O4 C19 N1 -178.8(4) . . . . ?
C10 C7 C20 C4 58.1(5) . . . . ?
C10 C7 C20 C17 -61.1(6) . . . . ?
C10 C7 C20 C6 172.3(5) . . . . ?
C13 C4 C20 C7 174.2(4) . . . . ?
C1 C4 C20 C7 -60.8(5) . . . . ?
C13 C4 C20 C17 -68.5(5) . . . . ?
C1 C4 C20 C17 56.6(6) . . . . ?
C13 C4 C20 C6 57.6(5) . . . . ?
C1 C4 C20 C6 -177.4(4) . . . . ?
C14 C17 C20 C7 -82.7(6) . . . . ?
C15 C17 C20 C7 90.6(6) . . . . ?
C14 C17 C20 C4 160.4(5) . . . . ?
C15 C17 C20 C4 -26.3(7) . . . . ?
C14 C17 C20 C6 40.1(8) . . . . ?
C15 C17 C20 C6 -146.6(6) . . . . ?
C2 C6 C20 C7 -176.1(4) . . . . ?
C2 C6 C20 C4 -61.1(5) . . . . ?
C2 C6 C20 C17 61.9(6) . . . . ?
C19 O4 C23 C11 161.3(4) . . . . ?

_refine_diff_density_max         0.525
_refine_diff_density_min         -0.578
_refine_diff_density_rms         0.097

_shelx_res_file                  
;

    samp2.res created by SHELXL-2014/7

TITL
REM  Yadorkari-X generated
CELL 0.71073 7.6082 11.0116 10.8744 89.4900 98.2540 89.9860
ZERR 2.0 0.0004 0.0011 0.0013 0.0090 0.0070 0.0060
LATT 1
REM  SPGR P-1 triclinic
SFAC C H N O
UNIT 42 58 2 10
SIZE 0.15 0.10 0.03
TEMP -170.0
L.S. 10
FMAP 2
PLAN -25
ACTA
CONF
LIST 4
OMIT -10.000000 51.000000
OMIT    0    0    1
OMIT   -1   -7    8
OMIT   -3   -5   10

TWIN 1 0 0 0 -1 0 0 0 1

WGHT    0.200000
BASF   0.37507
FVAR       8.70130
O1    4    0.424638    0.947973    0.265938    11.00000    0.00897    0.05717 =
         0.04735    0.01268    0.00191   -0.00019
O2    4    0.927141    0.551286    0.769023    11.00000    0.01718    0.04750 =
         0.04081    0.00663    0.00001   -0.00029
C1    1    0.839611    0.646183    0.530210    11.00000    0.01226    0.04536 =
         0.04212    0.00914   -0.00081   -0.00136
AFIX  13
H1    2    0.904073    0.568211    0.552939    11.00000   -1.20000
AFIX   0
O3    4    0.622959    1.121178    0.183848    11.00000    0.01946    0.04875 =
         0.05645    0.01533    0.00237   -0.00224
O4    4    0.807284    0.713019    0.847196    11.00000    0.02105    0.06748 =
         0.03573    0.00805   -0.00012    0.00175
C2    1    0.439823    0.643691    0.201971    11.00000    0.01575    0.05065 =
         0.04009    0.00621   -0.00407   -0.01296
AFIX  13
H2    2    0.512711    0.703816    0.161914    11.00000   -1.20000
AFIX   0
O5    4    0.280600    0.621299    0.117595    11.00000    0.02020    0.05153 =
         0.04502    0.01101   -0.00705   -0.00462
AFIX  83
H3    2    0.221871    0.685958    0.105199    11.00000   -1.50000
AFIX   0
C4    1    0.672793    0.619433    0.438782    11.00000    0.01257    0.04722 =
         0.03975    0.01289   -0.00140   -0.00596
AFIX  13
H4    2    0.597757    0.562438    0.480925    11.00000   -1.20000
AFIX   0
N1    3    0.787342    0.698818    0.642160    11.00000    0.01546    0.05154 =
         0.04099    0.00767   -0.00124    0.00160
C6    1    0.395931    0.698356    0.320202    11.00000    0.01494    0.04170 =
         0.04685    0.01537   -0.00061   -0.00302
AFIX  23
H5    2    0.329021    0.638475    0.363587    11.00000   -1.20000
H6    2    0.318960    0.770340    0.299701    11.00000   -1.20000
AFIX   0
C7    1    0.513695    0.782567    0.527903    11.00000    0.01141    0.04836 =
         0.04182    0.01274   -0.00232   -0.00147
AFIX  23
H7    2    0.435718    0.722141    0.560856    11.00000   -1.20000
H8    2    0.445290    0.858892    0.511227    11.00000   -1.20000
AFIX   0
C8    1    0.895990    1.021838    0.279068    11.00000    0.02002    0.03750 =
         0.05039    0.00531    0.00596   -0.00788
AFIX  43
H20   2    0.969273    1.083291    0.251589    11.00000   -1.20000
AFIX   0
C9    1    0.549201    0.531260    0.231050    11.00000    0.01750    0.04847 =
         0.04516    0.00560   -0.00171   -0.00306
AFIX  23
H9    2    0.583978    0.498871    0.153378    11.00000   -1.20000
H10   2    0.477205    0.468705    0.266588    11.00000   -1.20000
AFIX   0
C10   1    0.674572    0.805945    0.625705    11.00000    0.01560    0.05566 =
         0.04096    0.01020   -0.00144    0.00077
AFIX  23
H11   2    0.742968    0.875586    0.599351    11.00000   -1.20000
H12   2    0.634438    0.826650    0.705619    11.00000   -1.20000
AFIX   0
C11   1    0.865444    0.770266    1.056218    11.00000    0.02839    0.07064 =
         0.04038    0.00594    0.00305   -0.00458
AFIX  33
H13   2    0.906451    0.743190    1.141613    11.00000   -1.50000
H14   2    0.943641    0.834732    1.033190    11.00000   -1.50000
H15   2    0.743848    0.801440    1.050434    11.00000   -1.50000
AFIX   0
C12   1    0.962082    0.731935    0.468850    11.00000    0.01004    0.05582 =
         0.04040    0.00590   -0.00084   -0.00591
AFIX  23
H21   2    1.047625    0.769386    0.534855    11.00000   -1.20000
H22   2    1.031000    0.683162    0.416385    11.00000   -1.20000
AFIX   0
C13   1    0.716666    0.557318    0.323541    11.00000    0.01356    0.05327 =
         0.04061    0.00842    0.00186    0.00095
AFIX  23
H16   2    0.779176    0.479980    0.347627    11.00000   -1.20000
H17   2    0.797590    0.609625    0.282883    11.00000   -1.20000
AFIX   0
C14   1    0.608272    0.933721    0.287771    11.00000    0.00756    0.05048 =
         0.04429    0.00808   -0.00060   -0.00211
C15   1    0.866996    0.831309    0.390191    11.00000    0.01273    0.04798 =
         0.03763    0.00534    0.00004   -0.00398
C16   1    0.712160    1.027489    0.248569    11.00000    0.01702    0.04722 =
         0.04143    0.00764    0.00096   -0.00132
C17   1    0.680041    0.834990    0.356013    11.00000    0.01114    0.04540 =
         0.03801    0.00913    0.00165   -0.00416
C18   1    0.969357    0.925570    0.349735    11.00000    0.01339    0.06152 =
         0.04123    0.01169    0.00108   -0.00697
AFIX  43
H23   2    1.094671    0.922721    0.372141    11.00000   -1.20000
AFIX   0
C19   1    0.847545    0.646196    0.752180    11.00000    0.01028    0.05633 =
         0.04123    0.00470    0.00150   -0.00756
C20   1    0.565200    0.736575    0.407774    11.00000    0.01346    0.04642 =
         0.04369    0.01443    0.00126   -0.00485
C21   1    0.723891    1.223553    0.151990    11.00000    0.02900    0.05194 =
         0.05166    0.01204    0.00596   -0.00500
AFIX  33
H24   2    0.644023    1.283481    0.106124    11.00000   -1.50000
H25   2    0.785234    1.260322    0.228010    11.00000   -1.50000
H26   2    0.811493    1.196923    0.100034    11.00000   -1.50000
AFIX   0
C22   1    0.341844    0.952107    0.139975    11.00000    0.01980    0.05759 =
         0.04704    0.01302   -0.00155   -0.00006
AFIX  33
H27   2    0.213379    0.962325    0.137256    11.00000   -1.50000
H28   2    0.389451    1.020608    0.097055    11.00000   -1.50000
H29   2    0.365700    0.876235    0.098892    11.00000   -1.50000
AFIX   0
C23   1    0.869080    0.666011    0.970178    11.00000    0.02519    0.05620 =
         0.03707    0.00873   -0.00249   -0.00001
AFIX  23
H18   2    0.991215    0.633550    0.974679    11.00000   -1.20000
H19   2    0.790363    0.600081    0.992015    11.00000   -1.20000

AFIX   0
HKLF 4 1 1 0 0 0 1 0 0 0 1

REM
REM R1 =  0.1083 for    2740 Fo > 4sig(Fo)  and  0.1234 for all    3335 data
REM    245 parameters refined using      0 restraints

END

WGHT      0.2000      0.0000

REM Highest difference peak  0.525,  deepest hole -0.578,  1-sigma level  0.097
Q1    1   0.7890  0.8218  0.3522  11.00000  0.05    0.52
Q2    1   0.4937  0.7222  0.3850  11.00000  0.05    0.49
Q3    1   0.2813  1.0402  0.1196  11.00000  0.05    0.47
Q4    1   0.5672  1.1133  0.1703  11.00000  0.05    0.45
Q5    1   0.7616  0.6309  0.4715  11.00000  0.05    0.44
Q6    1   0.8529  0.7200  0.8582  11.00000  0.05    0.41
Q7    1   0.6231  0.5472  0.2578  11.00000  0.05    0.40
Q8    1   0.2603  0.5417  0.1327  11.00000  0.05    0.39
Q9    1   0.6471  0.5551  0.2952  11.00000  0.05    0.39
Q10   1   0.5992  0.7952  0.5743  11.00000  0.05    0.39
Q11   1   0.9344  0.8401  0.4578  11.00000  0.05    0.37
Q12   1   0.2511  0.8836  0.1252  11.00000  0.05    0.37
Q13   1   0.3987  0.8575  0.2626  11.00000  0.05    0.37
Q14   1   0.7778  1.0400  0.2820  11.00000  0.05    0.36
Q15   1   0.3683  0.6328  0.1920  11.00000  0.05    0.36
Q16   1   0.4875  0.9542  0.2830  11.00000  0.05    0.35
Q17   1   0.9158  0.9234  0.2760  11.00000  0.05    0.35
Q18   1   0.3615  0.6222  0.1242  11.00000  0.05    0.34
Q19   1   0.8536  0.6129  0.8642  11.00000  0.05    0.34
Q20   1   0.7367  0.6781  0.6237  11.00000  0.05    0.33
Q21   1   0.8911  0.6581  0.7688  11.00000  0.05    0.31
Q22   1   0.9089  0.8581  0.3654  11.00000  0.05    0.31
Q23   1   0.7411  0.6377  0.8468  11.00000  0.05    0.30
Q24   1   0.6878  0.9371  0.3465  11.00000  0.05    0.30
Q25   1   0.5298  0.9362  0.2638  11.00000  0.05    0.30
;
_shelx_res_checksum              82883

_shelx_hkl_file                  
;
   0   0  -1-64.9149 53.6705   1
   0   0   1-49.4754 77.7115   1
   0   0  -1-88.1677 65.7709   1
   0   0   2 289919. 1607.70   1
   0   0   2 273233. 1687.73   1
   0   0  -2 234085. 1352.19   1
   0   0   2 289994. 1795.82   1
   0   0  -2 324015. 2291.28   1
   0   0  -2 300686. 1780.33   1
   0   0  -2 256892. 2080.85   1
   0   0   2 268755. 1533.99   1
   0   0   2 266381. 2026.52   1
   0   0  -3 6045.38 503.484   1
   0   0  -3 6602.60 401.521   1
   0   0   3 5879.27 326.559   1
   0   0   3 6182.61 395.479   1
   0   0  -3 5892.34 545.879   1
   0   0   3 6011.08 340.397   1
   0   0   4 75.0309 223.435   1
   0   0  -4 369.350 422.508   1
   0   0   4 461.266 237.107   1
   0   0   4 111.821 266.440   1
   0   0  -4 162.331 303.831   1
   0   0  -4 390.046 227.357   1
   0   0   5 389.077 229.611   1
   0   0   5 160.637 287.320   1
   0   0  -5-320.509 332.811   1
   0   0  -5-23.5387 234.671   1
   0   0   5-24.1036 240.048   1
   0   0  -5 137.410 456.849   1
   0   0  -6 1061.10 396.965   1
   0   0  -6 1897.75 575.358   1
   0   0   6 1713.77 287.167   1
   0   0   6 1505.29 351.090   1
   0   0  -6 1851.03 343.227   1
   0   0   6 1536.54 395.673   1
   0   0   7 562.814 387.614   1
   0   0   7 103.646 252.845   1
   0   0  -7 96.9451 233.420   1
   0   0  -7 343.636 374.450   1
   0   0  -7 548.645 497.979   1
   0   0   7 347.924 248.903   1
   0   0  -8 22482.3 1245.81   1
   0   0   8 17301.9 1024.36   1
   0   0   8 18040.3 857.883   1
   0   0  -8 21643.4 949.108   1
   0   0  -8 19031.2 1199.99   1
   0   0   8 16278.1 786.997   1
   0   0  -9 770.135 649.514   1
   0   0  -9 200.217 401.814   1
   0   0  -9 249.971 249.669   1
   0   0   9-28.5649 430.449   1
   0   0   9-111.151 318.595   1
   0   0   9 225.208 286.084   1
   0   0  10 14977.1 923.391   1
   0   0  10 17671.7 1203.88   1
   0   0 -10 17048.1 1304.46   1
   0   0 -10 15365.0 1260.86   1
   0   0  10 18927.5 1006.36   1
   0   0 -10 19595.0 1022.58   1
   0   0  11-9.83622 357.491   1
   0   0 -11 147.689 319.484   1
   0   0 -11 0.85059 531.271   1
   0   0 -11-380.510 577.393   1
   0   0  11-229.222 400.625   1
   0   0  11 817.148 549.230   1
   0   0  12 866.347 455.106   1
   0   0 -12 1018.97 661.202   1
   0   0  12 1170.93 647.361   1
   0   0 -12 856.216 492.555   1
   0   0  13-474.793 453.234   1
   0   0 -13 287.309 412.220   1
   0   0  13 281.367 648.374   1
   0   0 -13-647.375 673.814   1
   0   0  14 825.858 522.764   1
   0   0 -14 48.3326 697.051   1
   0   0  14 220.096 701.610   1
   0   0  15 448.217 749.218   1
   0  -1  15 1493.27 798.961   1
   0   1 -14 3164.50 1013.45   1
   0  -1  14 5572.41 922.327   1
   0  -1  14 6293.27 1097.13   1
   0   1 -13 597.444 724.995   1
   0  -1  13 579.339 634.977   1
   0  -1  13 2239.50 601.899   1
   0   1 -13 1179.85 555.061   1
   0  -1  12 351.665 544.761   1
   0   1 -12 189.323 578.675   1
   0  -1  12-346.346 426.000   1
   0   1 -12-787.135 406.065   1
   0  -1  12-481.279 382.427   1
   0  -1  11 7273.92 953.581   1
   0  -1  11 8844.25 784.026   1
   0   1 -11 9210.43 1133.76   1
   0   1 -11 10140.0 845.962   1
   0   1 -10 3069.76 697.672   1
   0  -1  10 2524.26 481.178   1
   0   1 -10 3056.12 715.006   1
   0  -1  10 4626.93 770.284   1
   0  -1  10 3132.43 570.915   1
   0   1 -10 3766.01 564.695   1
   0   1  -9 53918.4 1642.71   1
   0  -1   9 24053.9 1049.12   1
   0  -1   9 33847.1 1499.24   1
   0  -1   9 35247.5 1236.99   1
   0   1  -9 65308.0 2296.85   1
   0   1  -9 49820.9 1846.59   1
   0  -1   8 2525.00 398.539   1
   0  -1   8 2130.35 409.409   1
   0   1  -8 1694.82 381.362   1
   0  -1   8 1935.31 516.032   1
   0   1  -8 1655.60 526.709   1
   0   1  -8 1857.92 616.702   1
   0  -1   7 11336.2 643.296   1
   0   1  -7 9065.80 662.898   1
   0  -1   7 12257.2 654.231   1
   0  -1   7 12300.4 831.669   1
   0   1  -7 8693.40 831.422   1
   0   1  -7 8810.22 799.651   1
   0   1  -6 925.111 461.648   1
   0   1  -6 852.620 313.639   1
   0  -1   6 693.989 347.387   1
   0  -1   6 1190.54 293.226   1
   0  -1   6 516.586 236.358   1
   0   1  -6 504.346 376.127   1
   0  -1   5 9317.41 506.711   1
   0   1  -5 5351.15 642.935   1
   0   1  -5 6465.17 609.654   1
   0   1  -5 7177.27 536.739   1
   0  -1   5 9931.98 542.020   1
   0  -1   5 9309.95 680.113   1
   0   1  -4 44023.1 1038.55   1
   0  -1   4 59619.6 1347.76   1
   0  -1   4 54332.2 1109.47   1
   0  -1   4 53665.2 1033.18   1
   0   1  -4 41205.5 1210.86   1
   0   1  -4 35491.8 1099.10   1
   0  -1   3 42940.6 882.522   1
   0  -1   3 52030.7 951.571   1
   0   1  -3 63608.0 1268.91   1
   0  -1   3 41912.7 780.997   1
   0   1  -3 57738.9 974.590   1
   0   1  -3 62391.9 1100.65   1
   0  -1   3 43174.3 1006.52   1
   0   1  -2 121192. 1313.38   1
   0  -1   2 84284.5 1016.86   1
   0  -1   2 89704.0 1185.10   1
   0  -1   2 104980. 883.586   1
   0   1  -2 99170.7 1099.67   1
   0  -1   2 90687.2 929.556   1
   0   1  -1 3767.28 192.446   1
   0   1  -1 4023.35 241.272   1
   0  -1   1 3438.05 210.304   1
   0   1  -1 3878.01 221.275   1
   0  -1   1 4803.81 191.064   1
   0   1  -1 5243.92 186.514   1
   0  -1   1 3963.32 226.316   1
   0  -1   1 3811.98 187.788   1
   0  -1   1 5376.94 269.207   1
   0   1  -1 5632.12 276.073   1
   0   1   0-125.287 59.9872   1
   0  -1  -1 3502.23 160.148   1
   0  -1  -1 4984.78 257.950   1
   0   1   1 4391.46 167.821   1
   0  -1  -1 4450.39 174.598   1
   0   1   1 4601.69 261.884   1
   0   1   1 2908.54 146.355   1
   0  -1  -1 6557.52 415.091   1
   0   1   1 5394.03 441.606   1
   0   1   2 138469. 1160.41   1
   0  -1  -2 141518. 1014.39   1
   0   1   2 99490.2 930.115   1
   0  -1  -2 91070.9 1566.86   1
   0  -1  -2 118415. 1025.05   1
   0  -1  -2 105565. 1337.10   1
   0  -1  -3 42973.5 1263.41   1
   0  -1  -3 58511.2 699.633   1
   0  -1  -3 51249.0 1145.77   1
   0   1   3 60364.7 903.584   1
   0   1   3 64105.1 971.634   1
   0   1   3 66324.4 764.096   1
   0  -1  -3 52299.4 856.174   1
   0   1   4 35464.4 911.495   1
   0  -1  -4 59116.9 1433.11   1
   0   1   4 34149.6 809.844   1
   0  -1  -4 54074.0 991.199   1
   0  -1  -4 59002.0 1667.62   1
   0   1   5 5701.39 424.057   1
   0  -1  -5 9865.25 497.646   1
   0  -1  -5 9562.49 710.710   1
   0   1   5 5099.66 385.605   1
   0   1   5 5071.70 466.341   1
   0  -1  -5 10690.2 917.956   1
   0   1   6 558.056 313.511   1
   0   1   6 820.581 297.756   1
   0   1   6 781.240 245.954   1
   0  -1  -6 200.178 508.270   1
   0  -1  -6 667.922 238.736   1
   0  -1  -6 1223.26 390.480   1
   0   1   7 5425.34 550.812   1
   0  -1  -7 13131.9 917.537   1
   0  -1  -7 11476.7 1031.80   1
   0   1   7 7816.32 603.274   1
   0  -1  -7 12567.8 663.499   1
   0   1   7 5748.88 430.452   1
   0  -1  -8 2290.32 664.139   1
   0  -1  -8 2651.70 400.203   1
   0   1   8 1274.20 336.083   1
   0  -1  -8 2129.60 532.226   1
   0   1   8 2039.34 380.801   1
   0   1   9 54109.8 1500.35   1
   0  -1  -9 50876.5 1519.93   1
   0  -1  -9 47361.5 1924.66   1
   0   1   9 62719.7 1935.94   1
   0  -1  -9 36599.3 1813.44   1
   0   1   9 65699.1 1750.27   1
   0   1  10 2911.47 623.979   1
   0  -1 -10 2078.49 699.480   1
   0  -1 -10 5074.17 631.834   1
   0   1  10 3025.99 518.446   1
   0   1  10 3395.12 515.837   1
   0  -1 -10 4431.40 793.924   1
   0  -1 -11 7159.72 976.273   1
   0  -1 -11 7314.95 1017.66   1
   0   1  11 8433.38 991.875   1
   0  -1 -11 9553.30 840.950   1
   0   1  11 10913.0 871.083   1
   0   1  12-259.923 558.038   1
   0   1  12 282.032 377.266   1
   0  -1 -12-1369.50 728.487   1
   0  -1 -12-205.912 373.534   1
   0  -1 -12-32.4067 542.749   1
   0   1  13 2421.29 747.744   1
   0   1  13 3190.65 640.945   1
   0  -1 -13 2574.55 883.250   1
   0   1  14 3383.70 748.327   1
   0  -1 -14 4501.64 1104.67   1
   0   1  14 3145.52 821.406   1
   0   1  15 1167.39 761.620   1
   0   2 -14-534.029 705.867   1
   0  -2  14 707.493 661.024   1
   0   2 -14 528.319 493.408   1
   0  -2  14 54.4101 486.642   1
   0   2 -13 1583.50 529.217   1
   0  -2  13 1030.96 539.585   1
   0   2 -13 502.688 623.974   1
   0  -2  13 246.506 522.342   1
   0  -2  13 2286.01 793.576   1
   0  -2  12 695.353 487.206   1
   0  -2  12 1309.54 663.316   1
   0  -2  12 1339.82 504.256   1
   0   2 -12 963.909 491.480   1
   0   2 -12 249.036 566.176   1
   0  -2  11 1603.81 631.573   1
   0  -2  11 762.375 436.336   1
   0   2 -11 442.385 561.964   1
   0   2 -11 737.520 461.036   1
   0  -2  11 1241.14 448.438   1
   0  -2  10 2419.37 661.358   1
   0   2 -10 958.176 411.828   1
   0  -2  10 868.657 408.860   1
   0  -2  10 741.037 402.932   1
   0   2 -10 723.026 554.467   1
   0   2  -9 27179.2 1271.52   1
   0   2  -9 32076.8 1627.75   1
   0  -2   9 14815.7 902.440   1
   0   2  -9 21807.4 1209.93   1
   0  -2   9 20678.5 990.079   1
   0  -2   9 16887.1 1217.54   1
   0  -2   8 3050.72 429.034   1
   0  -2   8 2452.58 573.455   1
   0  -2   8 2411.80 415.791   1
   0   2  -8 4028.16 664.849   1
   0   2  -8 3951.09 616.213   1
   0   2  -8 4292.88 536.557   1
   0   2  -7 3846.04 576.273   1
   0  -2   7 7649.46 734.342   1
   0   2  -7 4876.88 534.719   1
   0   2  -7 5256.26 638.672   1
   0  -2   7 6422.12 524.249   1
   0  -2   7 6448.27 527.570   1
   0  -2   6 57426.7 1261.70   1
   0   2  -6 40566.7 1502.90   1
   0   2  -6 39966.1 1243.10   1
   0  -2   6 54593.6 1322.05   1
   0  -2   6 60276.6 1634.81   1
   0   2  -6 37520.6 1298.79   1
   0  -2   5 20946.8 717.363   1
   0   2  -5 14362.3 714.567   1
   0  -2   5 22929.0 987.585   1
   0   2  -5 7967.28 691.036   1
   0  -2   5 18790.6 821.738   1
   0   2  -5 13590.4 812.920   1
   0  -2   4 126537. 2050.36   1
   0  -2   4 127532. 1799.77   1
   0  -2   4 126039. 1622.82   1
   0  -2   3 8216.90 502.780   1
   0  -2   3 7416.30 282.923   1
   0  -2   3 8933.25 586.082   1
   0   2  -3 6150.59 438.272   1
   0   2  -3 5695.34 359.188   1
   0   2  -3 5113.79 423.995   1
   0  -2   3 8501.28 432.255   1
   0  -2   2 366374. 2634.13   1
   0  -2   2 407579. 2907.24   1
   0  -2   2 386542. 2069.88   1
   0  -2   2 308736. 2130.30   1
   0   2  -2 433284. 2761.70   1
   0  -2   1 28698.8 668.517   1
   0   2  -1 22205.4 425.695   1
   0  -2   1 21832.0 431.969   1
   0   2  -1 24509.9 572.574   1
   0  -2   1 25762.1 537.427   1
   0  -2   1 22652.8 299.581   1
   0  -2   1 29668.7 658.768   1
   0   2  -1 20142.5 299.738   1
   0  -2   0 62398.9 694.595   1
   0  -2   0 70640.5 685.616   1
   0   2   0 72467.3 729.367   1
   0   2   0 71762.4 756.551   1
   0  -2   0 63382.9 726.257   1
   0  -2   0 73894.4 816.828   1
   0   2   0 56530.6 660.989   1
   0   2   0 66780.6 889.619   1
   0   2   0 83998.6 1258.48   1
   0  -2   0 65606.5 838.163   1
   0   2   0 70091.8 837.906   1
   0  -2  -1 27486.8 340.043   1
   0  -2  -1 26963.4 623.012   1
   0   2   1 28196.7 467.219   1
   0   2   1 28634.3 350.866   1
   0  -2  -1 27195.7 503.803   1
   0   2   1 27927.7 503.449   1
   0   2   2 496676. 1866.50   1
   0  -2  -2 463471. 2151.24   1
   0   2   2 449478. 2148.80   1
   0  -2  -2 429553. 3823.77   1
   0  -2  -2 436228. 2952.67   1
   0   2   3 5171.19 355.480   1
   0   2   3 5612.54 349.159   1
   0  -2  -3 8128.82 376.327   1
   0  -2  -3 9779.90 834.561   1
   0  -2  -3 7982.77 581.866   1
   0  -2  -4 167356. 1188.14   1
   0   2   4 180231. 1789.93   1
   0   2   4 182066. 1302.70   1
   0  -2  -4 166249. 1649.66   1
   0   2   4 194649. 1759.72   1
   0  -2  -4 159142. 2388.55   1
   0   2   5 8655.15 508.700   1
   0  -2  -5 19273.6 1179.85   1
   0  -2  -5 22044.3 1031.84   1
   0   2   5 9345.37 586.398   1
   0  -2  -5 20605.7 686.914   1
   0  -2  -6 66057.1 1341.55   1
   0  -2  -6 48918.0 1958.00   1
   0  -2  -6 60000.2 1690.19   1
   0  -2  -7 8714.89 564.750   1
   0   2   7 2887.03 335.768   1
   0   2   7 2671.72 425.372   1
   0  -2  -7 5785.87 857.408   1
   0   2   7 3771.85 428.961   1
   0  -2  -7 7626.32 728.400   1
   0   2   8 6059.14 623.589   1
   0   2   8 4388.81 580.100   1
   0   2   8 5151.51 435.563   1
   0  -2  -8 5162.40 469.979   1
   0  -2  -8 4719.24 656.350   1
   0   2   9 27305.0 1025.61   1
   0   2   9 33904.7 1434.38   1
   0   2   9 41178.0 1509.70   1
   0  -2  -9 19882.2 1466.80   1
   0  -2  -9 28627.2 1133.02   1
   0  -2  -9 26635.2 1497.58   1
   0  -2 -10 1085.35 663.489   1
   0   2  10 227.100 351.352   1
   0  -2 -10 1409.76 412.994   1
   0  -2 -10 886.414 585.832   1
   0   2  10 954.414 494.272   1
   0  -2 -11 573.162 350.406   1
   0   2  11 1231.08 427.103   1
   0  -2 -11 419.355 653.513   1
   0   2  11 953.247 631.769   1
   0  -2 -11 1124.96 598.834   1
   0  -2 -12 1158.30 648.174   1
   0   2  12 1208.10 476.927   1
   0   2  12 813.681 619.670   1
   0  -2 -12 1828.74 798.475   1
   0  -2 -13 960.228 736.909   1
   0   2  13 1414.69 664.254   1
   0   2  13 1295.26 569.976   1
   0  -2 -14-808.093 648.846   1
   0   2  14 558.339 544.250   1
   0   2  14-201.243 640.175   1
   0   3 -15 584.606 508.265   1
   0  -3  14-499.266 691.617   1
   0  -3  14 630.780 546.390   1
   0   3 -14 568.306 704.783   1
   0   3 -14 250.570 483.627   1
   0  -3  13 1485.25 600.030   1
   0  -3  13 1547.94 730.452   1
   0  -3  13 402.099 548.950   1
   0   3 -13 2040.27 893.327   1
   0   3 -13 3513.24 658.066   1
   0   3 -12 1536.94 540.267   1
   0   3 -12 1073.46 734.386   1
   0  -3  12 1420.45 714.476   1
   0  -3  12 1556.20 535.651   1
   0  -3  12 876.901 464.744   1
   0   3 -11 111.563 567.336   1
   0  -3  11 889.407 586.117   1
   0   3 -11 35.0883 388.948   1
   0  -3  11 182.792 409.982   1
   0  -3  11 387.533 389.189   1
   0   3 -10-142.873 492.080   1
   0   3 -10 1378.03 468.220   1
   0  -3  10 434.421 554.067   1
   0  -3  10 460.083 398.914   1
   0  -3  10 2165.80 488.498   1
   0  -3   9 2402.01 514.066   1
   0   3  -9 4473.65 605.741   1
   0  -3   9 4303.32 544.271   1
   0   3  -9 4813.32 791.507   1
   0  -3   9 2702.93 644.201   1
   0   3  -8 340.331 459.984   1
   0   3  -8 652.763 347.642   1
   0  -3   8 742.198 323.147   1
   0  -3   8 360.314 478.520   1
   0  -3   8 496.427 340.034   1
   0   3  -8-89.0015 377.352   1
   0   3  -7 20636.3 1006.69   1
   0  -3   7 23109.1 974.384   1
   0  -3   7 22662.1 1219.70   1
   0   3  -7 20610.5 1223.48   1
   0  -3   7 22167.9 967.021   1
   0   3  -6 17614.8 859.663   1
   0  -3   6 19202.0 1061.73   1
   0  -3   6 21071.7 847.821   1
   0  -3   6 19971.0 881.234   1
   0   3  -6 17515.3 803.295   1
   0   3  -6 20583.5 1083.86   1
   0  -3   5 50859.2 1558.36   1
   0  -3   5 51040.4 1256.55   1
   0  -3   5 51345.1 1292.07   1
   0   3  -5 50133.2 1062.49   1
   0  -3   4 13149.9 668.876   1
   0  -3   4 8656.97 752.071   1
   0  -3   4 6482.40 257.068   1
   0   3  -4 10514.2 605.433   1
   0   3  -4 13281.3 461.461   1
   0   3  -4 13891.4 681.895   1
   0  -3   4 8626.50 589.294   1
   0   3  -3 8650.83 566.478   1
   0  -3   3 12061.1 624.387   1
   0   3  -3 7869.64 370.231   1
   0  -3   3 10853.8 619.661   1
   0  -3   3 11484.8 721.841   1
   0  -3   3 11695.1 265.528   1
   0  -3   3 12875.0 500.607   1
   0  -3   2 3087.48 155.055   1
   0   3  -2 2746.10 324.503   1
   0  -3   2 3405.10 352.340   1
   0  -3   2 4026.49 362.682   1
   0  -3   2 3661.17 287.576   1
   0   3  -2 3083.58 175.273   1
   0  -3   2 3475.48 428.858   1
   0   3  -1 50325.5 588.756   1
   0  -3   1 68740.1 1016.61   1
   0  -3   1 51922.9 795.607   1
   0   3  -1 48809.3 741.028   1
   0  -3   1 50932.1 963.383   1
   0  -3   1 62391.0 1021.78   1
   0  -3   1 70670.4 1157.81   1
   0  -3   0 94042.1 1031.05   1
   0  -3   0 103698. 1057.90   1
   0   3   0 108569. 1134.92   1
   0  -3   0 97038.4 1062.36   1
   0   3   0 102172. 901.105   1
   0  -3   0 104760. 1183.73   1
   0   3   0 89715.5 1027.81   1
   0  -3   0 97635.5 1221.82   1
   0   3   1 95753.7 971.277   1
   0  -3  -1 99762.2 889.147   1
   0   3   1 88906.7 731.950   1
   0   3   1 100707. 871.796   1
   0  -3  -1 94974.0 1089.57   1
   0  -3  -1 83365.7 1234.83   1
   0  -3  -1 83104.3 1610.99   1
   0  -3  -2 3591.12 375.719   1
   0  -3  -2 3226.84 205.308   1
   0   3   2 3372.59 216.905   1
   0  -3  -2 4833.56 612.769   1
   0   3   2 2058.04 257.732   1
   0  -3  -2 3900.28 265.372   1
   0   3   3 6144.66 331.797   1
   0  -3  -3 10546.8 656.542   1
   0   3   3 5648.91 386.776   1
   0  -3  -3 10360.7 458.666   1
   0  -3  -3 11948.4 933.201   1
   0   3   4 28275.0 684.327   1
   0  -3  -4 11342.0 870.494   1
   0  -3  -4 22542.3 651.444   1
   0   3   4 25427.0 725.889   1
   0  -3  -4 16307.9 1099.81   1
   0  -3  -5 65366.3 2093.13   1
   0  -3  -5 69913.9 1814.20   1
   0   3   5 86308.4 1430.32   1
   0  -3  -5 77807.3 1224.79   1
   0  -3  -5 69953.5 666.331   1
   0   3   5 96401.7 1480.41   1
   0  -3  -5 65534.6 655.351   1
   0   3   6 24238.0 897.799   1
   0  -3  -6 23990.7 1169.14   1
   0  -3  -6 25182.3 777.494   1
   0   3   6 22071.7 828.378   1
   0  -3  -6 22206.4 1365.57   1
   0  -3  -6 20468.2 447.417   1
   0  -3  -7 27942.2 890.322   1
   0  -3  -7 20351.9 1464.15   1
   0   3   7 16729.3 841.955   1
   0   3   7 18917.2 840.644   1
   0  -3  -7 29086.8 1311.84   1
   0   3   8 1132.29 347.820   1
   0   3   8 671.355 335.867   1
   0  -3  -8-373.294 598.792   1
   0  -3  -8 396.055 387.911   1
   0  -3  -8 387.794 241.643   1
   0  -3  -9 5035.11 493.180   1
   0  -3  -9 3896.65 822.987   1
   0  -3  -9 3397.18 690.954   1
   0   3   9 5716.61 690.256   1
   0   3  10 620.400 408.913   1
   0  -3 -10 405.992 613.576   1
   0  -3 -10 977.924 321.819   1
   0   3  10 817.852 512.246   1
   0  -3 -10 516.135 478.104   1
   0   3  11 529.289 389.033   1
   0  -3 -11 219.233 486.972   1
   0   3  11-136.306 492.375   1
   0  -3 -12 768.615 582.681   1
   0   3  12 1445.30 663.665   1
   0   3  12 2480.13 556.984   1
   0  -3 -12 472.699 715.605   1
   0  -3 -13 1779.91 888.377   1
   0  -3 -13 2315.02 885.356   1
   0   3  13 3510.41 954.067   1
   0  -3 -14 141.920 620.188   1
   0   3  14 11.4096 452.220   1
   0  -4  14 1847.82 806.206   1
   0  -4  14 592.820 595.473   1
   0   4 -14-461.667 673.388   1
   0  -4  14 1166.84 565.451   1
   0   4 -14 260.430 507.568   1
   0  -4  13 2644.41 705.312   1
   0   4 -13 577.754 724.134   1
   0  -4  13 4814.10 733.677   1
   0  -4  13 3609.01 846.575   1
   0   4 -13 1799.37 666.814   1
   0  -4  12 2300.20 736.204   1
   0   4 -12 1227.03 760.887   1
   0  -4  12 789.870 519.650   1
   0   4 -12 1638.84 578.270   1
   0  -4  12 2371.77 583.267   1
   0  -4  11 4782.10 640.298   1
   0  -4  11 3979.98 674.176   1
   0   4 -11 2730.84 644.319   1
   0  -4  11 4537.93 816.520   1
   0   4 -11 2427.41 797.153   1
   0  -4  10 1107.81 634.375   1
   0   4 -10 1755.45 544.560   1
   0  -4  10 1403.15 462.043   1
   0   4 -10 1502.14 683.841   1
   0  -4  10 792.198 438.603   1
   0  -4   9 1268.03 442.609   1
   0   4  -9 2494.70 543.618   1
   0  -4   9 1524.53 598.156   1
   0   4  -9 2947.76 669.742   1
   0  -4   9 2771.31 460.828   1
   0  -4   8 700.561 314.891   1
   0  -4   8 1520.64 562.193   1
   0  -4   8 1364.61 393.907   1
   0   4  -8 434.003 354.979   1
   0   4  -8 112.724 484.408   1
   0   4  -7 795.406 408.918   1
   0  -4   7 2987.24 426.075   1
   0  -4   7 2542.61 449.314   1
   0   4  -7 1830.16 430.384   1
   0   4  -7 1699.20 422.252   1
   0  -4   7 2583.00 595.717   1
   0  -4   6 6165.44 551.093   1
   0   4  -6 6890.37 639.430   1
   0  -4   6 6345.24 522.718   1
   0   4  -6 6322.10 638.805   1
   0  -4   6 5205.62 678.092   1
   0   4  -5 6650.27 535.958   1
   0  -4   5 10099.7 567.015   1
   0  -4   5 7995.91 727.693   1
   0  -4   5 8456.11 640.497   1
   0   4  -5 5414.10 528.499   1
   0   4  -5 5183.94 410.665   1
   0  -4   4 7634.18 577.598   1
   0   4  -4 4107.66 349.986   1
   0   4  -4 4768.12 507.881   1
   0  -4   4 6219.69 634.551   1
   0  -4   4 7811.95 467.939   1
   0  -4   4 7859.97 268.389   1
   0  -4   3 12254.6 649.039   1
   0  -4   3 11009.0 529.730   1
   0  -4   3 9201.93 654.478   1
   0  -4   3 9549.77 720.947   1
   0   4  -3 8612.05 326.430   1
   0   4  -3 10794.4 642.669   1
   0   4  -2 2114.16 167.345   1
   0  -4   2 3195.71 323.479   1
   0  -4   2 2770.55 433.340   1
   0  -4   2 2654.31 406.083   1
   0  -4   2 1960.20 475.399   1
   0  -4   1 11018.8 499.700   1
   0   4  -1 10287.4 327.547   1
   0  -4   1 10347.1 429.741   1
   0  -4   1 10378.0 512.848   1
   0  -4   1 11657.1 541.147   1
   0  -4   0 4806.19 322.164   1
   0   4   0 4010.11 250.451   1
   0  -4   0 4292.65 334.919   1
   0  -4   0 3869.89 301.878   1
   0  -4   0 4070.02 350.793   1
   0   4   1 5343.10 323.802   1
   0  -4  -1 5386.07 323.541   1
   0  -4  -2 6419.18 249.664   1
   0  -4  -2 4794.75 363.137   1
   0   4   2 8002.01 277.000   1
   0  -4  -2 3782.95 648.398   1
   0   4   2 6553.18 338.628   1
   0  -4  -2 5722.75 461.783   1
   0   4   2 6716.16 243.863   1
   0   4   2 5415.21 371.208   1
   0  -4  -3 12695.9 922.880   1
   0   4   3 9431.97 352.734   1
   0   4   3 7622.31 420.675   1
   0  -4  -3 11188.9 464.241   1
   0  -4  -3 10553.9 639.051   1
   0   4   4 2406.92 268.501   1
   0  -4  -4 6361.31 623.253   1
   0   4   4 3230.28 313.513   1
   0  -4  -4 7273.90 407.845   1
   0  -4  -4 7039.40 836.592   1
   0  -4  -5 7601.79 933.219   1
   0  -4  -5 10631.9 522.049   1
   0   4   5 4102.85 355.697   1
   0  -4  -5 8287.34 738.595   1
   0   4   5 3925.30 335.944   1
   0   4   6 12231.2 671.358   1
   0  -4  -6 9117.21 571.687   1
   0   4   6 12003.0 607.366   1
   0  -4  -6 10096.2 829.088   1
   0  -4  -7 813.097 128.557   1
   0  -4  -7 3088.72 567.612   1
   0  -4  -7 633.431 631.338   1
   0   4   7 1087.91 310.933   1
   0  -4  -7 2858.21 377.372   1
   0   4   7 218.719 292.472   1
   0   4   8 281.216 331.273   1
   0  -4  -8 385.553 624.127   1
   0   4   8 759.294 328.995   1
   0  -4  -8 1347.14 515.515   1
   0  -4  -8 1021.29 315.194   1
   0   4   9 5869.75 692.590   1
   0  -4  -9 3575.01 451.534   1
   0  -4  -9 2480.56 680.313   1
   0   4   9 7027.26 692.539   1
   0  -4  -9 2162.56 734.895   1
   0  -4 -10 2195.30 664.687   1
   0  -4 -10 1173.13 715.112   1
   0   4  10 2414.05 606.361   1
   0  -4 -10 2041.06 380.891   1
   0   4  10 3819.76 696.879   1
   0   4  11 1229.63 494.004   1
   0  -4 -11 2371.38 692.824   1
   0   4  11 202.868 499.003   1
   0  -4 -11 2144.10 858.005   1
   0  -4 -12 1283.99 826.890   1
   0  -4 -12 1373.97 682.375   1
   0   4  12 287.364 437.220   1
   0  -4 -13 3380.28 851.795   1
   0  -4 -13 2853.74 1008.23   1
   0   4  13 1355.47 525.209   1
   0   4  14 699.075 508.119   1
   0  -4 -14 90.7383 638.714   1
   0  -5  14 957.075 705.684   1
   0  -5  14 262.378 476.112   1
   0   5 -14 713.246 598.667   1
   0  -5  13 964.705 487.771   1
   0   5 -13 336.279 554.336   1
   0   5 -13 760.821 760.037   1
   0  -5  13 1102.33 716.698   1
   0  -5  13 160.238 519.308   1
   0  -5  12 91.8865 408.734   1
   0   5 -12-55.8407 667.975   1
   0   5 -12-82.1403 504.154   1
   0  -5  12 543.132 508.739   1
   0  -5  12 484.857 618.642   1
   0  -5  11 9.37905 450.517   1
   0  -5  11-551.166 562.494   1
   0   5 -11-47.1635 438.516   1
   0   5 -11 344.315 613.594   1
   0  -5  11 38.0101 400.988   1
   0  -5  10 604.907 385.765   1
   0   5 -10 788.727 449.121   1
   0  -5  10-437.478 435.964   1
   0  -5  10 809.638 611.353   1
   0   5 -10-480.294 506.623   1
   0   5  -9 590.316 474.603   1
   0  -5   9 233.390 527.621   1
   0  -5   9 704.250 441.029   1
   0  -5   9 68.0974 321.566   1
   0   5  -9 577.479 432.773   1
   0  -5   8 470.433 314.468   1
   0   5  -8 871.511 364.170   1
   0  -5   8-85.7714 370.130   1
   0   5  -8 1564.79 508.197   1
   0  -5   8 746.307 508.764   1
   0  -5   7 1907.30 553.618   1
   0   5  -7 2360.57 493.977   1
   0  -5   7 3559.11 427.616   1
   0   5  -7 1968.26 472.458   1
   0  -5   7 3063.16 494.413   1
   0  -5   6 7646.47 575.937   1
   0   5  -6 7430.85 643.019   1
   0   5  -6 5325.84 459.934   1
   0  -5   6 6850.50 633.019   1
   0   5  -6 7198.71 651.876   1
   0  -5   6 5176.12 711.422   1
   0  -5   5 11421.1 871.651   1
   0  -5   5 13365.5 656.039   1
   0   5  -5 8575.18 462.261   1
   0  -5   5 12993.5 747.204   1
   0   5  -5 9305.11 643.932   1
   0   5  -5 8058.54 610.723   1
   0  -5   4 4913.98 628.625   1
   0  -5   4 5635.77 594.139   1
   0  -5   4 4755.66 466.247   1
   0   5  -4 6549.47 606.970   1
   0   5  -4 4922.31 303.257   1
   0   5  -3 51.3512 123.385   1
   0  -5   3 430.414 299.174   1
   0   5  -3 186.784 247.772   1
   0  -5   3 188.606 272.038   1
   0  -5   3 55.1055 286.594   1
   0  -5   3-65.9878 224.646   1
   0  -5   2 25288.6 926.936   1
   0  -5   2 28818.6 759.463   1
   0  -5   2 26634.4 898.334   1
   0  -5   2 24423.5 916.419   1
   0   5  -2 26894.0 524.444   1
   0   5  -2 26759.2 887.761   1
   0  -5   1 3586.72 324.639   1
   0  -5   1 3474.53 403.683   1
   0  -5   1 3867.55 386.248   1
   0   5  -1 3325.07 242.667   1
   0  -5   1 4281.93 390.993   1
   0  -5   0-130.306 231.752   1
   0   5   0-6.13793 139.021   1
   0  -5   0 132.077 197.000   1
   0  -5   0 29.2398 220.705   1
   0  -5   0-49.8359 224.023   1
   0  -5  -1 3462.90 349.483   1
   0  -5  -1 2793.18 270.457   1
   0  -5  -1 3558.88 344.049   1
   0   5   2 13086.3 452.358   1
   0  -5  -2 23638.7 855.836   1
   0   5   2 9406.87 499.079   1
   0  -5  -2 29385.5 1263.45   1
   0  -5  -2 15718.6 626.922   1
   0  -5  -3 480.775 487.669   1
   0   5   3 454.208 154.615   1
   0  -5  -3 455.107 184.794   1
   0  -5  -3 193.059 254.928   1
   0   5   3 387.213 187.437   1
   0  -5  -4 12403.3 972.207   1
   0  -5  -4 10378.8 702.904   1
   0   5   4 16215.2 527.206   1
   0  -5  -4 12304.0 572.370   1
   0   5   4 14316.8 615.513   1
   0   5   5 2332.07 330.570   1
   0  -5  -5 11129.8 542.299   1
   0  -5  -5 12626.7 1009.54   1
   0   5   5 3833.08 337.319   1
   0  -5  -5 9016.21 757.395   1
   0   5   6 17078.6 729.404   1
   0  -5  -6 8379.30 1037.80   1
   0  -5  -6 12632.2 950.110   1
   0   5   6 17612.8 702.648   1
   0  -5  -6 11320.2 606.237   1
   0  -5  -7 2349.77 729.800   1
   0  -5  -7 3753.29 669.838   1
   0  -5  -7 3855.89 414.681   1
   0   5   7 6111.24 533.190   1
   0   5   7 5620.40 533.067   1
   0   5   8 4803.30 531.894   1
   0  -5  -8 880.045 646.101   1
   0  -5  -8 1197.47 484.205   1
   0  -5  -8 2089.90 365.904   1
   0   5   8 4508.84 530.950   1
   0   5   9-139.945 334.406   1
   0   5   9-200.614 382.670   1
   0  -5  -9-133.878 414.840   1
   0  -5  -9 136.899 234.413   1
   0  -5  -9 380.362 682.990   1
   0  -5 -10 1044.16 748.901   1
   0   5  10-175.354 454.005   1
   0  -5 -10 722.237 511.476   1
   0   5  10-203.041 412.980   1
   0   5  11 35.3144 452.919   1
   0  -5 -11-267.677 516.802   1
   0  -5 -11-397.443 777.348   1
   0  -5 -12-336.930 522.975   1
   0  -5 -12 173.626 786.014   1
   0   5  12 1138.20 513.394   1
   0   5  13 918.567 494.169   1
   0  -5 -13 724.157 716.152   1
   0  -5 -14 543.852 731.695   1
   0  -6  13 2544.21 723.138   1
   0  -6  13 1122.61 719.853   1
   0   6 -13 3800.80 933.579   1
   0   6 -13 1999.73 783.196   1
   0  -6  13 3553.79 726.013   1
   0  -6  12 3662.43 736.288   1
   0   6 -12 3752.93 847.191   1
   0  -6  12 4986.20 924.166   1
   0  -6  11 1002.80 459.570   1
   0  -6  11 1679.13 707.934   1
   0   6 -11-225.732 455.992   1
   0   6 -11-19.4516 536.227   1
   0  -6  11 706.114 542.588   1
   0  -6  10 822.549 528.670   1
   0  -6  10 66.9797 519.186   1
   0   6 -10 363.906 429.443   1
   0   6 -10 623.748 569.549   1
   0  -6  10-16.3174 348.041   1
   0  -6   9 601.960 406.728   1
   0   6  -9-215.608 379.946   1
   0  -6   9-650.774 535.972   1
   0   6  -9 540.368 524.201   1
   0  -6   9-259.868 448.299   1
   0  -6   8-158.377 360.369   1
   0   6  -8 265.835 377.140   1
   0   6  -8 555.536 372.005   1
   0  -6   8-18.6707 461.532   1
   0  -6   8 178.816 321.531   1
   0   6  -7 961.184 420.482   1
   0  -6   7 1851.92 394.837   1
   0  -6   7 684.078 380.176   1
   0   6  -7 889.200 362.829   1
   0  -6   7 185.444 445.324   1
   0  -6   6 1081.02 359.831   1
   0  -6   6 986.031 302.112   1
   0   6  -6 366.196 307.661   1
   0   6  -6 409.953 294.602   1
   0  -6   6 913.305 452.203   1
   0  -6   5 16775.8 726.114   1
   0  -6   5 14483.5 910.779   1
   0   6  -5 17097.7 538.314   1
   0  -6   5 13967.7 813.241   1
   0   6  -4 4934.10 284.361   1
   0  -6   4 3387.55 496.556   1
   0  -6   4 4738.01 431.393   1
   0  -6   4 2029.60 440.515   1
   0  -6   4 4118.65 491.059   1
   0   6  -4 2807.56 441.634   1
   0  -6   3 4260.69 409.165   1
   0   6  -3 4780.49 485.126   1
   0   6  -3 3894.79 249.110   1
   0  -6   3 4608.02 547.966   1
   0  -6   3 4381.15 466.768   1
   0  -6   3 3204.18 500.680   1
   0   6  -2 43102.7 1211.89   1
   0   6  -2 38735.7 705.832   1
   0  -6   2 36668.8 1207.83   1
   0  -6   2 38882.4 1129.05   1
   0  -6   2 41378.3 1190.87   1
   0  -6   2 42478.3 980.643   1
   0  -6   1 20703.7 849.190   1
   0  -6   1 23745.8 857.690   1
   0   6  -1 21328.4 579.290   1
   0  -6   1 25514.2 809.459   1
   0  -6   1 23801.3 804.523   1
   0  -6   1 18371.6 844.303   1
   0  -6   0 204.539 234.567   1
   0   6   0 126.659 164.425   1
   0   6   0 120.653 148.065   1
   0  -6   0-97.3556 226.884   1
   0  -6   0-80.6611 209.776   1
   0  -6   0 40.0729 219.902   1
   0   6   1 18932.2 639.049   1
   0   6   1 19877.7 646.099   1
   0  -6  -1 18151.5 622.893   1
   0   6   2 41825.6 669.260   1
   0  -6  -2 41141.6 1157.76   1
   0  -6  -3 6994.77 435.150   1
   0   6   3 4546.08 222.753   1
   0   6   3 8695.97 451.858   1
   0  -6  -3 7719.92 330.430   1
   0  -6  -3 6946.35 575.997   1
   0  -6  -3 5261.57 759.966   1
   0  -6  -4 2454.92 309.732   1
   0   6   4 1024.55 267.732   1
   0  -6  -4 3215.73 487.392   1
   0  -6  -4 4430.77 694.937   1
   0   6   4 1437.37 193.042   1
   0  -6  -5 11636.9 654.436   1
   0  -6  -5 14952.4 1082.08   1
   0  -6  -5 11053.6 754.757   1
   0  -6  -6 362.385 342.811   1
   0   6   6 220.347 225.379   1
   0   6   6 162.133 222.075   1
   0  -6  -6 342.769 220.567   1
   0  -6  -6 345.296 544.616   1
   0  -6  -7 1775.91 708.433   1
   0  -6  -7 1466.28 515.042   1
   0   6   7 3927.24 459.383   1
   0   6   7 3783.13 428.811   1
   0  -6  -7 612.524 290.499   1
   0  -6  -8 763.623 306.405   1
   0   6   8 8358.11 645.335   1
   0  -6  -8 1928.33 603.456   1
   0  -6  -8 2160.77 797.568   1
   0   6   8 6918.20 603.341   1
   0  -6  -9 86.3978 681.339   1
   0   6   9 165.552 352.811   1
   0  -6  -9 317.611 419.375   1
   0   6  10 660.907 427.497   1
   0  -6 -10 6.60184 453.291   1
   0  -6 -10-180.683 747.116   1
   0  -6 -11-854.834 794.024   1
   0  -6 -11 85.0632 508.926   1
   0   6  11 1007.17 519.167   1
   0  -6 -12 1584.30 722.244   1
   0   6  12 601.094 516.184   1
   0   6  13 2480.86 631.758   1
   0  -6 -13 991.253 727.957   1
   0   6  14-64.5130 308.274   1
   0  -7  13 71.1447 595.864   1
   0   7 -13-16.1040 552.601   1
   0   7 -12 619.549 665.578   1
   0   7 -12 685.157 564.862   1
   0  -7  12 2162.89 679.781   1
   0  -7  12 1205.10 691.127   1
   0   7 -11-180.876 613.664   1
   0   7 -11 231.735 472.051   1
   0  -7  11 498.051 569.620   1
   0  -7  11 479.012 504.431   1
   0  -7  11 61.5979 427.681   1
   0  -7  10 1121.07 479.910   1
   0  -7  10 65.1705 455.137   1
   0   7 -10 192.687 578.013   1
   0  -7  10 1542.09 613.927   1
   0   7 -10 838.644 528.838   1
   0   7  -9 1449.07 514.058   1
   0  -7   9 1330.28 449.868   1
   0  -7   9 1247.22 609.275   1
   0  -7   9 1044.27 508.398   1
   0   7  -9 380.286 487.709   1
   0  -7   8 1439.27 407.975   1
   0  -7   8 922.056 426.577   1
   0   7  -8 828.500 469.020   1
   0   7  -8 477.561 434.390   1
   0  -7   8 1388.37 567.577   1
   0   7  -7 716.250 419.350   1
   0  -7   7 1632.56 580.061   1
   0  -7   7 1563.48 464.622   1
   0   7  -7 1013.83 411.157   1
   0  -7   7 2356.52 424.583   1
   0   7  -6 505.661 330.217   1
   0  -7   6 1612.49 368.709   1
   0   7  -6 362.668 350.774   1
   0  -7   6 1178.21 450.650   1
   0  -7   6 1836.83 437.835   1
   0  -7   5 19139.0 855.675   1
   0  -7   5 16441.0 955.649   1
   0   7  -4 2387.66 475.847   1
   0  -7   4 2777.21 386.971   1
   0   7  -4 3144.83 254.897   1
   0  -7   4 2591.80 463.594   1
   0  -7   4 2570.64 471.349   1
   0  -7   4 2164.43 416.836   1
   0  -7   3 7763.17 583.142   1
   0  -7   3 11084.7 579.008   1
   0   7  -3 7269.65 611.739   1
   0  -7   3 10222.3 691.206   1
   0  -7   3 7098.39 640.958   1
   0   7  -3 9564.42 381.807   1
   0  -7   2 4899.80 405.707   1
   0  -7   2 4063.07 436.599   1
   0  -7   2 4404.79 463.764   1
   0   7  -2 4457.88 296.959   1
   0   7  -2 5293.81 508.070   1
   0   7  -1 1345.32 219.011   1
   0  -7   1 1232.55 307.328   1
   0  -7   1 1332.92 309.080   1
   0  -7   1 1476.04 316.901   1
   0  -7   1 1169.57 315.415   1
   0  -7   1 1298.48 312.451   1
   0   7   0 4137.27 295.557   1
   0  -7   0 4231.59 388.135   1
   0  -7   0 5243.03 493.810   1
   0  -7   0 5435.44 420.236   1
   0  -7   0 4674.22 460.043   1
   0  -7  -1 1416.94 247.156   1
   0  -7  -1 1641.85 311.054   1
   0   7   1 1612.58 235.698   1
   0  -7  -1 1614.02 279.552   1
   0   7   1 1444.93 240.631   1
   0  -7  -2 2031.66 318.249   1
   0   7   2 3942.27 258.391   1
   0  -7  -2 1605.05 249.138   1
   0  -7  -2 3693.93 422.803   1
   0   7   2 1650.48 269.825   1
   0   7   2 1775.29 257.851   1
   0   7   3 6352.23 319.197   1
   0  -7  -3 7413.59 481.355   1
   0   7   3 3665.40 371.684   1
   0  -7  -3 8831.83 616.433   1
   0  -7  -3 2728.55 255.540   1
   0  -7  -4 3180.82 494.171   1
   0  -7  -4 2696.26 345.409   1
   0   7   4 5248.96 428.732   1
   0   7   4 5699.31 317.518   1
   0  -7  -4 4412.61 758.517   1
   0  -7  -5 11581.7 887.694   1
   0   7   5 3380.24 410.009   1
   0  -7  -5 10508.8 627.375   1
   0   7   5 2553.52 333.550   1
   0  -7  -5 15505.2 1159.73   1
   0  -7  -6 743.079 279.612   1
   0  -7  -6 1131.44 664.497   1
   0  -7  -6 944.807 395.070   1
   0   7   6 1254.68 328.003   1
   0  -7  -7 738.383 392.514   1
   0  -7  -7 1037.24 738.327   1
   0  -7  -7 979.448 328.705   1
   0   7   7 385.826 259.941   1
   0  -7  -8 461.250 400.315   1
   0   7   8 221.457 285.887   1
   0  -7  -8 190.771 639.462   1
   0  -7  -9-366.844 684.761   1
   0   7   9 1228.12 456.633   1
   0  -7  -9 932.662 470.697   1
   0  -7 -10 365.022 542.280   1
   0   7  10-374.264 501.942   1
   0  -7 -11 234.756 525.098   1
   0   7  11 426.616 518.445   1
   0  -7 -12 1055.53 650.908   1
   0   7  12-126.846 465.106   1
   0   7  13 113.249 321.886   1
   0  -7 -13 571.288 629.705   1
   0   7  13-122.914 457.245   1
   0  -8  12 1142.82 611.351   1
   0  -8  12 426.169 686.876   1
   0   8 -12-76.3366 539.195   1
   0   8 -12-296.204 637.165   1
   0  -8  11 132.006 501.700   1
   0  -8  11 1110.35 637.132   1
   0   8 -11-597.120 660.649   1
   0   8 -11 430.310 483.896   1
   0  -8  10 692.997 498.305   1
   0   8 -10-517.868 482.326   1
   0   8 -10 434.054 570.560   1
   0  -8  10 1364.48 680.416   1
   0   8  -9 517.821 480.910   1
   0  -8   9 1474.49 641.342   1
   0  -8   9 703.277 490.468   1
   0   8  -9 441.957 510.919   1
   0   8  -8 525.909 480.137   1
   0  -8   8 1518.77 547.778   1
   0  -8   8 801.182 455.549   1
   0   8  -8 483.017 424.754   1
   0  -8   7-238.655 486.528   1
   0  -8   7 317.650 394.616   1
   0   8  -7 310.219 338.372   1
   0  -8   7 361.845 319.105   1
   0   8  -7 95.6695 385.993   1
   0  -8   6 48.2312 420.651   1
   0  -8   6-37.4255 285.253   1
   0   8  -6 243.565 344.542   1
   0   8  -6 357.604 376.146   1
   0  -8   6 86.4920 339.105   1
   0  -8   5 12.2728 377.061   1
   0  -8   5-237.291 353.928   1
   0  -8   5-82.7957 286.605   1
   0   8  -5 94.7647 341.687   1
   0  -8   4 4484.66 543.920   1
   0  -8   4 5647.47 643.267   1
   0  -8   4 4115.00 558.881   1
   0  -8   4 5623.26 509.313   1
   0   8  -4 5665.85 348.742   1
   0  -8   3 47622.2 1589.92   1
   0   8  -3 59914.5 997.189   1
   0  -8   3 50857.8 1456.10   1
   0  -8   3 61850.2 1345.90   1
   0  -8   3 60141.3 1601.20   1
   0   8  -3 50402.9 1501.41   1
   0   8  -2 24008.1 1027.60   1
   0  -8   2 24243.9 892.137   1
   0   8  -2 23080.3 668.427   1
   0  -8   2 18113.2 951.316   1
   0  -8   2 24808.6 972.929   1
   0  -8   2 17886.2 844.951   1
   0   8  -1 977.082 215.410   1
   0  -8   1 1174.62 344.810   1
   0  -8   1 1450.95 403.878   1
   0  -8   1 1402.34 338.323   1
   0  -8   1 2065.70 384.423   1
   0  -8   0 3903.65 396.361   1
   0   8   0 3432.90 300.796   1
   0  -8   0 3344.86 411.563   1
   0  -8   0 3049.19 374.542   1
   0   8   0 2863.48 349.560   1
   0  -8   0 3010.08 515.963   1
   0  -8  -1 4911.50 426.431   1
   0   8   1 4271.80 344.439   1
   0   8   1 3157.84 331.582   1
   0  -8  -1 3665.11 422.645   1
   0   8   2 15041.5 506.832   1
   0  -8  -2 18470.7 851.632   1
   0  -8  -2 4835.81 381.333   1
   0   8   2 8005.60 479.996   1
   0   8   2 5737.36 416.659   1
   0  -8  -2 12325.0 638.397   1
   0  -8  -3 44964.1 1256.52   1
   0   8   3 44208.9 745.378   1
   0  -8  -3 48890.3 1389.25   1
   0  -8  -4 4540.35 552.538   1
   0  -8  -4 3162.23 368.744   1
   0  -8  -5 553.041 377.570   1
   0  -8  -5 179.514 225.119   1
   0  -8  -6 1412.09 495.190   1
   0  -8  -6 489.648 297.359   1
   0   8   7 1145.06 327.251   1
   0  -8  -7 302.010 393.957   1
   0   8   8 1668.36 417.163   1
   0  -8  -8 669.703 463.250   1
   0   8   9 1302.37 424.465   1
   0  -8  -9-182.889 403.606   1
   0  -8 -10-125.704 448.767   1
   0   8  10 792.669 430.413   1
   0   8  11 1036.99 566.154   1
   0  -8 -11 868.906 572.269   1
   0  -8 -12 697.212 559.376   1
   0   8  12-382.355 478.228   1
   0   8  12 298.096 341.588   1
   0  -8 -13 607.777 612.556   1
   0   9 -11 1066.73 619.245   1
   0  -9  11 663.885 592.387   1
   0   9 -11 268.510 669.430   1
   0  -9  11 2248.71 821.344   1
   0  -9  10-592.080 627.819   1
   0   9 -10-408.069 560.869   1
   0  -9  10-431.654 561.934   1
   0   9 -10-443.889 492.419   1
   0   9  -9 468.660 475.705   1
   0   9  -9 575.821 478.232   1
   0  -9   9 1028.72 609.697   1
   0  -9   9 542.804 511.866   1
   0   9  -8 619.091 470.766   1
   0  -9   8 820.109 573.820   1
   0  -9   8 1393.25 534.583   1
   0   9  -8 564.513 483.425   1
   0   9  -7 816.768 416.473   1
   0   9  -7 733.530 406.600   1
   0  -9   7 348.175 501.182   1
   0  -9   7 304.511 448.083   1
   0   9  -6-38.2827 328.010   1
   0   9  -6 48.3886 378.650   1
   0  -9   6-4.46717 388.634   1
   0  -9   6-330.049 496.996   1
   0   9  -5 2269.03 541.831   1
   0  -9   5 3409.42 546.202   1
   0  -9   4 16846.8 1077.34   1
   0  -9   4 17584.1 961.647   1
   0  -9   3 11682.0 775.851   1
   0  -9   3 12846.1 899.269   1
   0   9  -3 14163.1 849.618   1
   0  -9   3 17661.2 949.163   1
   0   9  -3 16186.6 571.074   1
   0  -9   2 3.25080 276.572   1
   0  -9   2 744.137 318.154   1
   0   9  -2 529.863 208.094   1
   0  -9   2 411.888 324.195   1
   0  -9   2 393.917 327.029   1
   0   9  -2 204.214 313.467   1
   0   9  -1 4286.64 378.418   1
   0  -9   1 4096.91 501.214   1
   0   9  -1 4912.48 363.205   1
   0  -9   1 5472.93 505.549   1
   0  -9   1 4736.92 486.794   1
   0  -9   0 1773.56 323.360   1
   0  -9   0 1370.62 315.204   1
   0  -9   0 1862.71 350.150   1
   0   9   0 1831.40 274.623   1
   0  -9   0 1413.81 403.257   1
   0   9   0 1336.98 277.358   1
   0  -9  -1 3012.75 394.024   1
   0   9   1 3161.62 344.045   1
   0   9   1 3394.89 345.817   1
   0   9   1 2604.52 308.654   1
   0  -9  -1 3569.70 460.885   1
   0  -9  -2 1027.74 333.975   1
   0  -9  -2 602.677 249.320   1
   0  -9  -2 401.758 254.586   1
   0   9   2 187.761 182.750   1
   0   9   2 323.760 217.312   1
   0   9   3 5043.77 427.073   1
   0   9   3 4845.60 466.410   1
   0   9   4 4717.37 490.751   1
   0  -9  -4 14266.3 773.777   1
   0  -9  -4 19011.5 983.376   1
   0   9   4 3621.65 439.377   1
   0   9   5 366.386 258.236   1
   0  -9  -5 2908.49 418.800   1
   0   9   5 29.9934 263.937   1
   0  -9  -5 2831.27 508.204   1
   0  -9  -6 1430.77 460.733   1
   0   9   6 2499.80 387.764   1
   0   9   6 2463.04 388.195   1
   0   9   7 3456.73 472.599   1
   0   9   7 3644.97 444.501   1
   0   9   8 1771.24 443.856   1
   0   9   8 1216.57 354.575   1
   0  -9  -8 593.104 489.060   1
   0   9   9 353.114 305.935   1
   0   9   9 93.5578 375.029   1
   0  -9  -9 126.596 454.600   1
   0   9  10-85.5549 448.091   1
   0  -9 -10-637.465 515.174   1
   0   9  10 87.8812 299.771   1
   0   9  11-15.0280 314.803   1
   0  -9 -11-18.9112 474.817   1
   0   9  12-822.918 496.749   1
   0  -9 -12-165.869 484.777   1
   0 -10  11 1792.70 812.381   1
   0  10 -11 348.543 691.889   1
   0 -10  10-356.128 657.842   1
   0  10 -10 1127.16 600.329   1
   0 -10  10 366.879 516.949   1
   0  10 -10 73.9149 555.583   1
   0 -10   9 815.393 656.351   1
   0  10  -9-513.584 511.227   1
   0  10  -9-39.4677 430.121   1
   0 -10   9 58.9254 506.784   1
   0 -10   8 280.708 619.177   1
   0  10  -8 219.720 462.778   1
   0 -10   8 1098.93 560.157   1
   0  10  -8 483.396 469.725   1
   0  10  -7 633.365 425.122   1
   0 -10   7 69.5498 525.602   1
   0 -10   7-522.708 446.039   1
   0  10  -7 504.208 405.611   1
   0  10  -6 833.779 395.034   1
   0 -10   6 1014.45 496.198   1
   0 -10   6 1646.58 582.455   1
   0  10  -6 1159.60 504.895   1
   0 -10   5 826.010 427.133   1
   0 -10   5 12.9284 434.430   1
   0  10  -5-495.072 392.720   1
   0  10  -4 19849.3 1139.37   1
   0 -10   4 17774.0 1090.01   1
   0 -10   3 1326.88 433.828   1
   0  10  -3 911.734 383.339   1
   0 -10   3 768.565 407.672   1
   0 -10   3 89.1099 343.521   1
   0  10  -2 856.071 443.862   1
   0 -10   2 1335.29 465.186   1
   0  10  -2 688.390 263.969   1
   0 -10   2 95.2032 379.582   1
   0 -10   2 366.057 347.883   1
   0 -10   1 17017.6 1006.78   1
   0 -10   1 18458.0 971.721   1
   0  10   0 8894.93 549.610   1
   0 -10   0 7120.80 636.688   1
   0 -10   0 7551.27 624.687   1
   0 -10   0 9957.50 781.805   1
   0 -10  -1 16908.1 902.426   1
   0  10   1 19196.2 770.889   1
   0 -10  -1 17274.2 816.997   1
   0 -10  -2 3766.37 484.271   1
   0 -10  -2 3835.92 544.209   1
   0 -10  -3 539.084 310.361   1
   0  10   3 107.673 208.065   1
   0 -10  -3 473.396 301.056   1
   0  10   4 3271.17 473.479   1
   0  10   4 2516.22 442.643   1
   0  10   5 1031.33 331.820   1
   0 -10  -5 289.689 338.975   1
   0  10   5 800.630 294.498   1
   0  10   6 2438.13 391.827   1
   0 -10  -6 1413.88 486.088   1
   0  10   6 2486.95 408.836   1
   0  10   7 481.362 335.459   1
   0 -10  -7 71.4633 393.055   1
   0  10   7 120.373 291.941   1
   0 -10  -8 500.281 416.001   1
   0  10   8 87.9146 286.664   1
   0  10   8 90.2629 351.865   1
   0 -10  -9 490.426 506.712   1
   0  10   9 450.913 383.742   1
   0  10   9 372.582 326.509   1
   0  10  10-237.409 328.444   1
   0 -10 -10-501.171 527.661   1
   0  10  11 283.048 364.308   1
   0 -10 -11 650.733 574.955   1
   0  10  11-106.894 488.830   1
   0  10  12-38.7218 480.922   1
   0  11 -10-223.147 621.524   1
   0 -11  10 1580.21 734.758   1
   0  11  -9 531.486 565.276   1
   0 -11   9 2522.26 757.671   1
   0 -11   9 2422.16 730.136   1
   0  11  -9 235.145 501.308   1
   0 -11   8 1210.81 601.196   1
   0 -11   8 1669.50 633.029   1
   0  11  -8 656.144 538.289   1
   0  11  -8-184.379 449.046   1
   0  11  -7 601.286 469.907   1
   0 -11   7 762.019 522.632   1
   0  11  -7 214.717 461.693   1
   0 -11   7 1944.98 683.586   1
   0  11  -6 149.370 457.676   1
   0 -11   6-43.9842 473.767   1
   0 -11   6 214.741 527.384   1
   0  11  -6-182.364 382.487   1
   0 -11   5 973.152 508.926   1
   0  11  -5 1014.52 484.285   1
   0 -11   5 77.0469 451.454   1
   0 -11   4-154.948 398.886   1
   0  11  -4-104.027 395.211   1
   0 -11   4-29.4761 415.170   1
   0 -11   4 147.775 374.751   1
   0 -11   3 222.167 398.984   1
   0  11  -3-185.103 349.079   1
   0 -11   3 21.7480 395.388   1
   0 -11   3-17.2584 373.253   1
   0 -11   2 3410.45 579.875   1
   0  11  -2 4079.31 604.899   1
   0 -11   2 3089.59 529.519   1
   0  11  -1 2703.02 401.138   1
   0 -11   1 2404.89 519.184   1
   0 -11   0 2354.05 458.591   1
   0  11   0 2841.17 377.331   1
   0 -11   0 2013.57 494.332   1
   0 -11   0 2969.12 509.448   1
   0 -11  -1 17924.5 1064.72   1
   0 -11  -1 16242.4 925.403   1
   0  11   2 2181.64 338.523   1
   0 -11  -2 2447.93 504.725   1
   0  11   3 251.984 251.776   1
   0 -11  -3 167.322 332.228   1
   0 -11  -3 182.084 312.206   1
   0  11   4 280.647 261.511   1
   0 -11  -4 777.024 342.368   1
   0 -11  -5 3934.15 593.793   1
   0  11   5 7364.77 599.850   1
   0  11   6 1348.34 362.858   1
   0 -11  -6 668.446 441.059   1
   0  11   7 775.658 298.467   1
   0 -11  -7 345.789 439.523   1
   0 -11  -8 644.240 495.338   1
   0  11   8 6.74132 297.061   1
   0  11   9 352.742 313.506   1
   0 -11  -9 1216.77 568.840   1
   0 -11 -10 1067.03 625.500   1
   0  11  10 2969.73 543.201   1
   0 -11 -11 367.805 492.378   1
   0 -12   9-790.724 653.381   1
   0  12  -9-155.723 550.672   1
   0 -12   8-536.566 552.963   1
   0  12  -8-877.931 660.022   1
   0  12  -8-288.617 526.056   1
   0 -12   8-353.111 570.446   1
   0  12  -7 937.903 556.601   1
   0 -12   7 2482.54 660.073   1
   0  12  -7 572.408 553.135   1
   0  12  -6 145.923 447.543   1
   0  12  -6 291.332 424.849   1
   0 -12   6 544.711 497.152   1
   0 -12   6 497.482 499.178   1
   0  12  -5 2320.14 605.087   1
   0 -12   5 4601.57 736.375   1
   0  12  -5 4296.81 696.507   1
   0 -12   4 677.425 452.451   1
   0  12  -4 529.811 457.523   1
   0 -12   4 866.837 441.525   1
   0 -12   3 883.610 507.433   1
   0 -12   3 1216.59 500.410   1
   0  12  -3 1518.45 557.221   1
   0 -12   2 2280.24 552.644   1
   0 -12   2 3696.03 625.885   1
   0 -12   1 2698.43 533.130   1
   0 -12   1 3524.71 592.434   1
   0  12   0 9457.77 629.647   1
   0 -12   0 9787.02 804.269   1
   0  12   1 10510.3 680.787   1
   0 -12  -1 8818.87 806.716   1
   0 -12  -2 2109.74 477.167   1
   0  12   2 2810.49 417.854   1
   0 -12  -3 8319.94 778.150   1
   0  12   3 13641.5 792.262   1
   0 -12  -4 377.741 364.683   1
   0  12   4 1760.92 379.746   1
   0  12   5 508.971 302.402   1
   0 -12  -5 3544.48 693.202   1
   0  12   6 201.194 297.863   1
   0 -12  -6 128.311 383.040   1
   0  12   7 75.7255 305.287   1
   0 -12  -7 1658.48 570.346   1
   0  12   8 107.967 351.662   1
   0 -12  -8-149.793 456.097   1
   0 -12  -9-51.4880 439.614   1
   0 -12 -10-448.269 466.893   1
   0  13  -8 650.975 553.507   1
   0  13  -7-463.650 474.827   1
   0  13  -7 247.873 434.091   1
   0 -13   7 172.598 561.164   1
   0  13  -6 363.536 456.515   1
   0  13  -6 168.353 483.578   1
   0 -13   6 99.7429 485.201   1
   0  13  -5-373.569 452.744   1
   0  13  -5-134.961 505.439   1
   0 -13   5 5.65492 487.076   1
   0 -13   4-380.285 480.405   1
   0  13  -4 745.086 503.297   1
   0 -13   3-16.5738 475.894   1
   0 -13   3 578.625 409.259   1
   0  13  -3 678.141 511.649   1
   0  13  -2 393.354 557.381   1
   0 -13   2 425.118 426.751   1
   0 -13   2 156.833 427.010   1
   0  13  -1 256.898 431.272   1
   0 -13   1-188.490 406.063   1
   0 -13   0 103.674 414.958   1
   0 -13  -1 525.122 398.651   1
   0  13   1 241.262 305.080   1
   0 -13  -1-31.8295 370.034   1
   0 -13  -2 73.3752 386.352   1
   0  13   2 186.957 306.340   1
   0  13   3 5604.00 621.716   1
   0 -13  -3 3256.88 607.097   1
   0  13   4 7962.83 694.917   1
   0 -13  -4 4041.92 627.456   1
   0  13   5 1196.26 350.947   1
   0 -13  -5 381.828 383.949   1
   0  13   6 1430.94 403.853   1
   0 -13  -6 314.990 452.263   1
   0  13   7 95.7705 317.039   1
   0 -13  -7-154.109 411.822   1
   0 -13  -8 521.641 483.834   1
   0  14  -6 487.018 549.419   1
   0 -14   6-454.946 632.225   1
   0  14  -6-127.732 459.998   1
   0  14  -5-315.269 475.008   1
   0 -14   5-261.450 587.256   1
   0  14  -5 31.2634 490.769   1
   0  14  -4 321.383 482.578   1
   0  14  -4-33.9235 499.129   1
   0 -14   4 1422.69 601.672   1
   0  14  -3 5812.63 828.759   1
   0 -14   2 217.651 409.969   1
   0  14  -2 605.049 488.028   1
   0 -14   1 536.754 440.689   1
   0  14  -1-43.9322 424.008   1
   0  14   0 1407.46 589.271   1
   0 -14  -1-92.1831 364.167   1
   0  14   2 299.847 307.577   1
   0 -14  -2 426.654 442.730   1
   0  14   3 1401.91 425.201   1
   0 -14  -3 5789.76 872.121   1
   0 -14  -4-790.279 480.100   1
   0  14   4 777.160 406.309   1
   0 -14  -5 690.093 467.206   1
   0  14   5 2480.97 470.864   1
   0  14   6 2133.31 502.901   1
   0  15  -4 144.067 499.402   1
   0  15  -3 353.369 592.299   1
   0  15  -2 302.766 469.773   1
   0  15  -1 1273.85 612.488   1
   0  15   0 1598.42 631.451   1
   0 -15  -2-108.803 398.468   1
   0  15   3 374.849 359.169   1
   0  15   4 733.408 397.793   1
  -1  15   4-206.059 338.084   1
  -1  15  -4 731.314 522.200   1
  -1  14   6 450.800 335.528   1
  -1  14   5 1595.94 413.156   1
  -1  14   4 1080.67 346.062   1
  -1  14   3-36.3984 280.691   1
  -1  14  -2-343.055 389.964   1
  -1  14  -3-464.391 420.904   1
  -1  14  -3-252.369 478.497   1
  -1  14  -4 261.186 450.823   1
   1 -14   4 280.308 598.082   1
  -1  14  -4 617.792 467.097   1
  -1  14  -5 211.281 482.191   1
   1 -14   5-271.656 610.234   1
  -1  14  -5 641.709 552.287   1
   1 -14   6 236.670 542.638   1
  -1  14  -6-13.5012 429.880   1
  -1  13   7 689.478 385.521   1
  -1  13   6-200.056 336.742   1
  -1  13   5 1159.89 348.720   1
  -1  13   4 1995.34 381.010   1
   1 -13  -3 139.947 376.182   1
  -1  13   3 452.167 284.275   1
  -1  13   2-120.272 272.393   1
   1 -13  -2 459.280 372.174   1
  -1  13   0-104.757 423.897   1
  -1  13  -1 519.900 415.643   1
   1 -13   2 406.179 465.547   1
  -1  13  -2-295.542 340.042   1
  -1  13  -2-257.039 383.615   1
  -1  13  -3 968.863 496.469   1
  -1  13  -3 973.213 467.332   1
   1 -13   3 1645.30 605.411   1
   1 -13   4 5371.30 899.833   1
  -1  13  -4 4828.62 746.719   1
  -1  13  -5 3268.07 731.618   1
  -1  13  -5 1647.93 630.823   1
  -1  13  -6 35.1296 451.256   1
   1 -13   6 186.889 611.220   1
  -1  13  -6 20.8252 410.880   1
  -1  13  -7-63.2795 475.135   1
  -1  13  -7 493.846 466.181   1
   1 -13   7 554.627 653.976   1
  -1  13  -8 500.668 533.500   1
   1 -13   8 238.811 568.169   1
  -1  12   9-433.670 361.081   1
  -1  12   8 107.148 312.166   1
  -1  12   7 175.708 303.602   1
  -1  12   6-60.1686 276.591   1
   1 -12  -6 399.082 383.387   1
  -1  12   5 1054.26 342.694   1
   1 -12  -5 3315.48 610.988   1
  -1  12   4-103.805 269.404   1
   1 -12  -4 295.499 343.917   1
   1 -12  -3 2058.17 462.880   1
  -1  12   3 2652.91 402.898   1
   1 -12  -2 69.6565 348.773   1
  -1  12   2 577.146 284.052   1
   1 -12  -1 2917.77 494.148   1
  -1  12   1 4069.94 433.302   1
   1 -12  -1 2827.79 474.985   1
  -1  12   0 10225.4 899.821   1
   1 -12   0 5497.80 641.870   1
  -1  12  -1 402.133 408.170   1
   1 -12   1 121.452 326.459   1
   1 -12   1 116.294 426.974   1
   1 -12   2 531.733 456.676   1
  -1  12  -2 433.148 418.250   1
  -1  12  -3-610.691 438.414   1
   1 -12   3-685.706 471.670   1
  -1  12  -3 319.975 409.619   1
  -1  12  -4 285.768 398.842   1
   1 -12   4-367.086 532.483   1
  -1  12  -4 579.640 384.217   1
   1 -12   4-269.663 463.160   1
   1 -12   5 3379.35 643.014   1
  -1  12  -5 2681.05 627.380   1
   1 -12   5 2657.01 727.300   1
   1 -12   6 2972.71 791.861   1
  -1  12  -6 1846.13 544.765   1
  -1  12  -6 594.956 526.292   1
   1 -12   6 4024.09 727.901   1
   1 -12   7 403.640 566.316   1
  -1  12  -7-198.786 442.965   1
  -1  12  -7 637.127 506.784   1
   1 -12   7 1117.79 619.605   1
   1 -12   8 412.005 604.353   1
  -1  12  -8 36.5906 492.263   1
   1 -12   8-255.453 659.534   1
  -1  12  -8 235.259 494.668   1
  -1  12  -9 328.967 578.244   1
   1 -12   9 542.681 627.056   1
  -1  11  11 179.838 489.368   1
  -1  11  10 746.898 400.508   1
  -1  11  10 1685.55 519.396   1
   1 -11  -9 77.8772 407.392   1
  -1  11   9 39.2320 368.813   1
   1 -11  -8-144.610 400.844   1
  -1  11   8 427.771 341.618   1
   1 -11  -7 280.844 406.056   1
  -1  11   7 421.293 364.558   1
  -1  11   6 229.103 280.041   1
   1 -11  -6-63.6268 384.607   1
  -1  11   6 134.508 305.242   1
   1 -11  -5 5052.16 645.933   1
  -1  11   5 626.388 296.286   1
   1 -11  -4 2801.25 506.943   1
  -1  11   4 1141.94 314.800   1
   1 -11  -3 3502.63 527.103   1
  -1  11   3 4160.80 428.581   1
  -1  11   2 5361.89 474.728   1
   1 -11  -2 4120.34 602.031   1
   1 -11  -1 210.570 325.436   1
   1 -11  -1 732.128 348.154   1
  -1  11   1 185.302 226.252   1
  -1  11   0 1492.49 307.612   1
   1 -11   0 2265.42 518.666   1
   1 -11   1 3477.41 543.798   1
   1 -11   1 2385.02 470.127   1
  -1  11  -1 2822.58 557.009   1
   1 -11   2 4965.00 713.494   1
  -1  11  -2 4744.11 628.058   1
   1 -11   2 3916.12 629.731   1
  -1  11  -3 311.132 407.483   1
  -1  11  -3 230.950 366.760   1
   1 -11   3 555.023 443.974   1
   1 -11   3 1087.40 486.151   1
  -1  11  -4 3253.39 582.980   1
   1 -11   4 3852.31 618.357   1
   1 -11   4 3215.71 628.100   1
  -1  11  -4 2269.25 484.513   1
   1 -11   5 912.095 480.480   1
  -1  11  -5 1131.24 446.902   1
  -1  11  -5 1317.03 485.743   1
   1 -11   5 2304.03 601.243   1
  -1  11  -6 10.9360 362.953   1
   1 -11   6 590.588 548.406   1
  -1  11  -6 1370.20 528.619   1
   1 -11   6 496.314 506.017   1
  -1  11  -7 83.6115 421.054   1
  -1  11  -7 433.649 444.268   1
   1 -11   7 611.159 594.156   1
   1 -11   7 115.254 517.401   1
  -1  11  -8 273.526 494.010   1
   1 -11   8 195.293 571.324   1
   1 -11   8-399.442 576.310   1
  -1  11  -8-739.046 518.634   1
   1 -11   9 711.709 656.533   1
  -1  11  -9 360.394 572.785   1
  -1  11  -9 510.471 572.922   1
   1 -11   9 616.679 656.623   1
  -1  11 -10-23.8978 639.667   1
   1 -11  10 590.795 693.382   1
  -1  10  12 45.1637 522.565   1
   1 -10 -11 252.402 529.630   1
  -1  10  11 181.380 452.115   1
   1 -10 -10-439.782 503.866   1
  -1  10  10 412.026 422.601   1
  -1  10   9 278.231 357.108   1
   1 -10  -9-40.4363 420.096   1
   1 -10  -9-998.868 892.263   1
   1 -10  -8 265.882 426.877   1
  -1  10   8 323.983 374.169   1
   1 -10  -8-337.056 841.173   1
  -1  10   7 338.549 343.273   1
   1 -10  -7 553.972 440.554   1
   1 -10  -7-272.008 779.636   1
  -1  10   6 48.0037 323.160   1
   1 -10  -6-197.625 363.329   1
  -1  10   5 4132.73 466.514   1
   1 -10  -5 4508.43 606.419   1
   1 -10  -4 4092.24 530.932   1
  -1  10   4 603.579 292.283   1
   1 -10  -3 2104.65 429.309   1
  -1  10   3 2870.38 393.098   1
   1 -10  -3 1532.78 353.767   1
  -1  10   3 2985.60 372.375   1
   1 -10  -2 14578.1 808.945   1
  -1  10   2 14549.3 765.581   1
  -1  10   1 10146.6 689.531   1
   1 -10  -1 9800.92 713.320   1
  -1  10   0 12046.8 689.178   1
   1 -10   0 11807.4 808.089   1
   1 -10   0 8308.82 679.546   1
  -1  10   0 8085.66 493.309   1
   1 -10   1-200.141 367.103   1
  -1  10  -1-252.878 316.713   1
  -1  10  -1 78.3958 198.907   1
   1 -10   1 419.277 324.669   1
   1 -10   1 422.437 356.836   1
   1 -10   2 2032.46 471.932   1
   1 -10   2 1586.71 429.088   1
   1 -10   2 1163.18 360.787   1
  -1  10  -2 1673.75 412.119   1
  -1  10  -3 876.362 371.183   1
   1 -10   3-74.5445 377.276   1
   1 -10   3-43.4068 376.109   1
   1 -10   4 372.886 374.255   1
  -1  10  -4 650.336 436.482   1
   1 -10   4-31.0103 422.050   1
  -1  10  -5 476.856 433.065   1
  -1  10  -5 2052.25 484.579   1
   1 -10   5 526.441 485.555   1
   1 -10   5 407.506 457.036   1
  -1  10  -6 846.755 434.057   1
  -1  10  -6-123.710 405.407   1
   1 -10   6 1029.21 564.404   1
   1 -10   6 1502.12 551.988   1
  -1  10  -7-30.3968 398.830   1
  -1  10  -7-43.6596 412.667   1
   1 -10   7 722.585 572.638   1
   1 -10   7 244.940 478.487   1
   1 -10   8 405.308 547.958   1
  -1  10  -8-297.553 454.363   1
   1 -10   8-121.318 508.878   1
  -1  10  -8 153.576 461.299   1
   1 -10   9 959.130 626.809   1
   1 -10   9 765.666 570.738   1
  -1  10  -9 572.430 516.330   1
  -1  10  -9-363.418 566.199   1
  -1  10 -10-948.102 598.737   1
   1 -10  10 804.301 590.369   1
  -1  10 -10 96.1929 627.784   1
   1 -10  10 960.367 703.128   1
  -1  10 -11-1289.88 746.024   1
  -1   9  12 837.819 594.705   1
   1  -9 -12 261.295 504.061   1
   1  -9 -11-349.683 444.754   1
  -1   9  11 572.890 505.499   1
   1  -9 -11-734.930 919.016   1
   1  -9 -10 433.783 833.154   1
  -1   9  10 556.501 406.387   1
   1  -9 -10-36.2732 431.051   1
   1  -9  -9 588.909 438.796   1
   1  -9  -9-482.105 817.832   1
  -1   9   9 112.785 335.890   1
   1  -9  -8-57.2059 386.290   1
   1  -9  -8-596.750 810.628   1
  -1   9   8 916.401 356.506   1
   1  -9  -7 392.487 690.367   1
   1  -9  -7 323.530 351.377   1
  -1   9   7 994.880 379.559   1
   1  -9  -6 144.664 660.390   1
   1  -9  -6 1111.97 418.622   1
   1  -9  -5 7502.51 963.211   1
   1  -9  -5 7842.17 666.125   1
   1  -9  -4 4701.64 611.576   1
   1  -9  -4 3026.88 480.875   1
   1  -9  -4 3825.84 876.756   1
  -1   9   3 3809.60 402.083   1
   1  -9  -3 3922.83 757.661   1
  -1   9   3 3442.75 394.697   1
   1  -9  -3 3837.07 493.363   1
   1  -9  -2 45987.4 1346.73   1
  -1   9   2 43136.9 1125.89   1
   1  -9  -1 8227.50 608.610   1
   1  -9  -1 5783.50 651.334   1
   1  -9  -1 4429.92 531.991   1
  -1   9   1 6827.75 432.013   1
  -1   9   1 7369.89 546.744   1
  -1   9   1 5897.05 483.262   1
   1  -9   0 834.368 399.313   1
   1  -9   0 1062.63 387.506   1
  -1   9   0 1587.34 272.475   1
  -1   9  -1 9499.24 474.000   1
   1  -9   1 9569.13 746.138   1
   1  -9   1 9113.86 655.716   1
   1  -9   1 12103.4 776.918   1
  -1   9  -1 12128.9 770.162   1
   1  -9   1 11055.8 733.304   1
  -1   9  -2 9365.08 450.218   1
   1  -9   2 6772.98 595.824   1
   1  -9   2 8730.27 713.220   1
   1  -9   2 11386.6 761.435   1
  -1   9  -2 8202.50 649.527   1
   1  -9   2 9874.99 737.014   1
  -1   9  -3 1019.79 364.910   1
   1  -9   3 442.555 357.611   1
   1  -9   3 750.050 417.588   1
   1  -9   3 1042.54 418.035   1
   1  -9   4 4759.26 648.531   1
   1  -9   4 3275.19 553.413   1
  -1   9  -4 3234.74 525.148   1
  -1   9  -4 2211.25 440.513   1
   1  -9   4 4657.77 543.586   1
  -1   9  -5 3155.89 508.608   1
  -1   9  -5 2798.73 545.272   1
   1  -9   5 5117.23 593.473   1
   1  -9   5 3480.91 585.703   1
   1  -9   5 5143.82 718.850   1
   1  -9   6 13259.2 915.741   1
   1  -9   6 8563.39 857.570   1
  -1   9  -6 5345.50 674.356   1
  -1   9  -6 7558.52 842.048   1
   1  -9   6 12162.2 991.546   1
  -1   9  -7 200.505 443.968   1
   1  -9   7-497.967 462.543   1
  -1   9  -7 161.270 410.125   1
  -1   9  -8-482.969 464.894   1
   1  -9   8-157.646 463.415   1
   1  -9   8 66.3854 541.297   1
  -1   9  -8 40.8968 442.993   1
   1  -9   9 1578.88 677.032   1
  -1   9  -9 403.161 524.422   1
  -1   9  -9 903.193 588.296   1
   1  -9   9 1230.79 580.194   1
  -1   9 -10-48.5730 498.139   1
  -1   9 -10 379.134 593.105   1
   1  -9  10 660.496 636.033   1
   1  -9  10 1669.04 722.493   1
   1  -9  11 2241.03 793.655   1
  -1   9 -11 68.5547 597.465   1
  -1   9 -11 1099.00 715.345   1
   1  -9  11 2331.13 908.866   1
  -1   8  13 888.417 651.828   1
   1  -8 -13 249.397 522.466   1
   1  -8 -12 404.221 485.994   1
  -1   8  12 458.949 513.311   1
   1  -8 -12 119.486 923.516   1
   1  -8 -11-527.776 931.125   1
   1  -8 -11 346.766 490.437   1
  -1   8  10 685.069 397.072   1
   1  -8 -10 433.725 440.888   1
   1  -8 -10 1200.48 908.073   1
   1  -8  -9 2783.24 643.606   1
   1  -8  -9 738.066 791.183   1
  -1   8   9 1242.02 404.063   1
   1  -8  -8 1258.74 482.474   1
  -1   8   8 1920.53 395.231   1
  -1   8   7-19.2955 317.893   1
   1  -8  -7 71.6735 690.003   1
   1  -8  -7 616.193 394.090   1
   1  -8  -6 9006.72 1103.51   1
   1  -8  -6 11441.0 878.731   1
  -1   8   5 15313.9 695.974   1
   1  -8  -5 31516.1 1729.19   1
   1  -8  -5 27524.7 820.826   1
   1  -8  -5 36413.9 1361.46   1
   1  -8  -4 43449.7 1074.89   1
  -1   8   4 39564.2 932.116   1
   1  -8  -4 56119.5 1460.84   1
   1  -8  -4 57359.9 2129.41   1
   1  -8  -3 12448.5 674.206   1
   1  -8  -3 14776.7 1111.67   1
  -1   8   3 12907.1 541.883   1
   1  -8  -3 8940.75 545.172   1
  -1   8   3 6558.32 464.185   1
  -1   8   3 6754.08 358.264   1
   1  -8  -2 2542.79 671.145   1
   1  -8  -2 2725.65 356.331   1
  -1   8   2 3224.36 390.911   1
  -1   8   2 3385.45 358.524   1
   1  -8  -2 3409.31 411.172   1
   1  -8  -1 7864.12 555.596   1
   1  -8  -1 7548.90 576.890   1
  -1   8   1 5947.57 551.770   1
  -1   8   1 7044.52 451.895   1
   1  -8   0 1322.16 297.886   1
   1  -8   0 1251.76 304.029   1
   1  -8   0 1696.65 337.592   1
   1  -8   0 1626.12 346.724   1
  -1   8   0 956.033 197.321   1
   1  -8   1 1429.80 433.042   1
   1  -8   1 1882.92 393.009   1
   1  -8   1 823.947 300.225   1
  -1   8  -1 1166.27 198.852   1
  -1   8  -1 1608.50 349.332   1
   1  -8   1 1272.63 322.095   1
   1  -8   2 437.970 314.635   1
  -1   8  -2 402.730 268.772   1
   1  -8   2 865.733 331.412   1
   1  -8   2 610.683 293.497   1
  -1   8  -2 590.629 170.483   1
   1  -8   2 451.125 316.909   1
  -1   8  -3 4709.20 274.315   1
   1  -8   3 4028.31 525.599   1
  -1   8  -3 4197.70 498.076   1
   1  -8   3 5803.86 557.003   1
   1  -8   3 4674.99 544.720   1
   1  -8   4 8568.07 755.039   1
   1  -8   4 6746.40 677.451   1
   1  -8   4 9136.53 686.233   1
  -1   8  -4 6234.77 622.800   1
  -1   8  -4 4609.60 553.003   1
   1  -8   5 8976.11 806.272   1
  -1   8  -5 6463.85 663.323   1
   1  -8   5 11034.9 862.329   1
   1  -8   5 11840.3 794.137   1
  -1   8  -5 7392.49 696.720   1
   1  -8   6 4064.05 550.200   1
   1  -8   6 2990.47 578.867   1
   1  -8   6 3578.85 632.715   1
  -1   8  -6 1635.23 453.774   1
  -1   8  -6 2594.04 525.276   1
  -1   8  -7 2445.29 564.451   1
  -1   8  -7 1204.83 494.059   1
   1  -8   7 4327.76 671.752   1
   1  -8   7 6279.82 704.233   1
   1  -8   7 4919.78 800.621   1
   1  -8   8 1932.87 600.810   1
  -1   8  -8 914.713 503.015   1
  -1   8  -8 637.789 461.322   1
   1  -8   8 3213.27 766.091   1
   1  -8   8 3308.13 580.033   1
  -1   8  -9 224.492 497.867   1
   1  -8   9 1133.38 659.799   1
   1  -8   9 1077.08 545.367   1
   1  -8   9 1825.53 535.712   1
  -1   8  -9 768.915 601.672   1
  -1   8 -10-1145.20 665.631   1
   1  -8  10 1349.97 704.345   1
  -1   8 -10-752.536 512.130   1
   1  -8  10 2406.15 690.513   1
   1  -8  10 878.534 489.184   1
  -1   8 -11 468.472 644.533   1
   1  -8  11 1075.03 668.139   1
  -1   8 -11-380.149 541.784   1
   1  -8  11-31.7375 654.543   1
   1  -8  12-602.595 756.607   1
  -1   8 -12 693.418 736.459   1
   1  -8  12-55.6868 574.427   1
  -1   8 -12-465.095 629.561   1
   1  -7 -13-437.213 619.715   1
   1  -7 -13 1814.08 1025.30   1
  -1   7  13 1197.36 670.466   1
   1  -7 -12-462.490 584.058   1
  -1   7  12 1700.97 565.796   1
   1  -7 -12 1521.03 1011.39   1
   1  -7 -11 466.948 854.979   1
   1  -7 -11 132.823 519.400   1
  -1   7  11 759.461 475.919   1
   1  -7 -10-41.7919 441.259   1
  -1   7  10 762.266 406.104   1
   1  -7 -10 1125.24 855.971   1
   1  -7  -9 713.094 424.564   1
   1  -7  -9 33.0773 680.739   1
   1  -7  -8 1842.62 904.809   1
   1  -7  -8 1543.67 578.066   1
  -1   7   7 1499.90 413.000   1
   1  -7  -7 12418.2 881.171   1
   1  -7  -7 9008.16 1071.62   1
  -1   7   7 2369.75 443.506   1
   1  -7  -6 4751.34 875.131   1
  -1   7   6 517.699 265.777   1
   1  -7  -6 4698.38 551.326   1
  -1   7   6 1296.93 307.373   1
  -1   7   5 4009.58 409.859   1
   1  -7  -5 2963.87 747.975   1
   1  -7  -5 2685.24 325.633   1
  -1   7   5 3290.40 403.484   1
   1  -7  -5 3586.16 530.671   1
   1  -7  -4 21165.3 933.179   1
   1  -7  -4 16814.5 584.176   1
  -1   7   4 8697.12 587.546   1
   1  -7  -4 23316.7 1331.27   1
  -1   7   4 14004.1 594.004   1
   1  -7  -3 21703.6 744.015   1
   1  -7  -3 25763.5 948.698   1
  -1   7   3 23533.9 702.189   1
  -1   7   3 15190.0 671.031   1
  -1   7   3 17503.9 487.035   1
   1  -7  -3 26908.8 1373.23   1
  -1   7   2 6426.73 416.316   1
   1  -7  -2 6110.10 718.364   1
   1  -7  -2 6700.20 505.221   1
  -1   7   2 6266.23 430.956   1
   1  -7  -2 5154.76 384.647   1
   1  -7  -1 25496.2 868.914   1
   1  -7  -1 23553.2 836.431   1
  -1   7   1 25554.3 766.811   1
   1  -7   0 27176.0 897.434   1
   1  -7   0 23516.2 869.443   1
   1  -7   0 28155.8 935.648   1
   1  -7   0 19947.7 767.227   1
   1  -7   0 22728.2 897.243   1
  -1   7  -1 24584.3 623.889   1
   1  -7   1 29334.2 997.990   1
   1  -7   1 30217.9 1001.39   1
  -1   7  -1 32813.5 1049.00   1
   1  -7   1 26506.8 1003.03   1
   1  -7   1 32421.4 1077.81   1
   1  -7   2 3358.84 458.454   1
  -1   7  -2 3533.30 269.834   1
   1  -7   2 4514.01 537.976   1
   1  -7   2 3065.39 472.490   1
   1  -7   2 4454.59 494.841   1
  -1   7  -3 20363.0 1030.12   1
  -1   7  -3 19457.2 916.894   1
   1  -7   3 28140.0 1112.10   1
   1  -7   3 32382.3 1075.25   1
   1  -7   3 29525.1 1161.41   1
  -1   7  -3 30422.7 561.143   1
   1  -7   4 493.902 415.732   1
  -1   7  -4 1354.92 428.380   1
   1  -7   4 716.399 428.972   1
   1  -7   4 275.705 381.332   1
   1  -7   5 10104.5 804.625   1
   1  -7   5 11315.4 853.999   1
   1  -7   5 11872.4 724.634   1
   1  -7   6 826.093 367.343   1
   1  -7   6 463.775 433.072   1
  -1   7  -6 802.796 404.499   1
  -1   7  -6 922.304 374.407   1
   1  -7   6 618.033 390.210   1
   1  -7   7 929.317 492.392   1
   1  -7   7 838.268 406.326   1
  -1   7  -7 306.668 385.436   1
  -1   7  -7 527.184 412.271   1
   1  -7   7 533.782 420.290   1
   1  -7   8-752.603 529.919   1
  -1   7  -8 144.446 390.500   1
   1  -7   8 239.876 354.253   1
   1  -7   8 103.824 403.839   1
  -1   7  -8-163.599 440.597   1
   1  -7   9 1987.48 490.455   1
  -1   7  -9 1020.07 609.768   1
  -1   7  -9 1471.89 583.469   1
   1  -7   9 900.377 513.680   1
   1  -7   9 1657.30 627.423   1
   1  -7  10-214.204 436.914   1
  -1   7 -10-66.6152 514.527   1
   1  -7  10 255.930 567.523   1
  -1   7 -10-709.028 505.600   1
   1  -7  10 169.813 485.121   1
   1  -7  11 2826.40 776.126   1
   1  -7  11 3842.60 703.290   1
  -1   7 -11 1413.47 759.913   1
   1  -7  11 3438.54 808.274   1
  -1   7 -11 910.514 617.803   1
  -1   7 -12-380.810 708.707   1
   1  -7  12 724.034 597.542   1
   1  -7  12 2325.74 628.413   1
   1  -7  12 1334.03 700.188   1
  -1   7 -12 1393.02 665.492   1
   1  -6 -14-749.510 933.107   1
   1  -6 -14 561.651 646.630   1
   1  -6 -13-501.972 615.017   1
  -1   6  13 284.401 583.238   1
   1  -6 -13-1524.81 1032.72   1
   1  -6 -12 1664.75 716.387   1
  -1   6  12 4107.10 794.685   1
   1  -6 -12 1738.52 936.374   1
   1  -6 -11 1145.04 571.120   1
   1  -6 -11-31.6350 773.289   1
  -1   6  11 141.590 369.044   1
   1  -6 -10 2719.25 988.231   1
   1  -6 -10 2957.72 656.489   1
   1  -6  -9 322.134 737.286   1
  -1   6   9 1223.15 433.279   1
   1  -6  -9 1991.39 565.180   1
  -1   6   9 1195.00 384.195   1
  -1   6   8 11883.7 739.215   1
   1  -6  -8 15261.1 1099.87   1
   1  -6  -8 13665.2 1458.40   1
  -1   6   8 9789.32 650.225   1
   1  -6  -7 20375.5 1513.10   1
  -1   6   7 10172.3 733.261   1
  -1   6   7 11008.4 744.802   1
   1  -6  -7 19098.3 1194.19   1
   1  -6  -6 4594.46 357.855   1
   1  -6  -6 6480.25 971.833   1
  -1   6   6 827.916 322.566   1
  -1   6   6 907.083 311.864   1
   1  -6  -6 4934.09 594.372   1
  -1   6   5 456.877 232.414   1
  -1   6   5 783.772 234.969   1
   1  -6  -5 615.704 271.866   1
   1  -6  -5 157.981 639.441   1
   1  -6  -5 216.423 152.096   1
   1  -6  -4 12120.2 1127.03   1
   1  -6  -4 12663.3 705.958   1
   1  -6  -4 12104.4 502.452   1
  -1   6   4 15922.2 682.686   1
  -1   6   4 17074.6 608.060   1
   1  -6  -3 10752.0 452.972   1
  -1   6   3 14181.6 520.815   1
   1  -6  -3 11567.9 605.427   1
  -1   6   3 14804.0 612.026   1
   1  -6  -3 6552.57 938.101   1
  -1   6   3 7867.52 288.026   1
   1  -6  -2 7951.89 441.026   1
   1  -6  -2 7663.37 475.222   1
  -1   6   2 8225.14 429.681   1
  -1   6   2 8578.21 482.118   1
  -1   6   1 11997.1 553.557   1
   1  -6  -1 17257.0 952.140   1
   1  -6  -1 11071.5 545.935   1
   1  -6  -1 13474.8 611.255   1
   1  -6  -1 7464.12 519.266   1
   1  -6   0 17923.8 750.609   1
   1  -6   0 20463.7 804.864   1
   1  -6   0 26705.0 1259.15   1
   1  -6   0 21260.4 956.125   1
   1  -6   0 27112.0 880.923   1
   1  -6   0 22346.4 855.009   1
   1  -6   1 10790.3 602.076   1
   1  -6   1 11140.1 598.458   1
  -1   6  -1 11066.1 578.975   1
  -1   6  -1 9875.67 357.215   1
   1  -6   1 10096.6 577.174   1
   1  -6   1 10377.4 590.347   1
  -1   6  -2 42486.9 662.220   1
   1  -6   2 42707.4 1266.42   1
   1  -6   2 43326.9 1226.12   1
   1  -6   2 44051.5 1176.67   1
  -1   6  -2 40330.9 1100.80   1
   1  -6   3 597.233 291.257   1
  -1   6  -3 26.7374 222.603   1
   1  -6   3 175.149 261.348   1
  -1   6  -3 426.343 277.483   1
   1  -6   3 487.267 372.076   1
  -1   6  -3 271.143 100.525   1
  -1   6  -4 1908.57 416.999   1
  -1   6  -4 2278.60 394.725   1
   1  -6   4 3285.14 527.960   1
   1  -6   4 3789.11 450.277   1
   1  -6   4 3518.02 492.305   1
  -1   6  -5 3678.91 462.088   1
  -1   6  -5 3250.60 559.586   1
   1  -6   5 2627.61 438.325   1
   1  -6   5 1309.00 458.183   1
   1  -6   5 2060.40 497.509   1
   1  -6   6 11620.2 920.630   1
   1  -6   6 11690.0 720.338   1
   1  -6   6 11914.3 848.835   1
  -1   6  -7 323.513 355.617   1
   1  -6   7 252.066 336.904   1
   1  -6   7 146.571 356.810   1
   1  -6   7-366.515 450.719   1
  -1   6  -7 418.758 361.631   1
   1  -6   8 259.476 418.894   1
  -1   6  -8 1077.66 457.470   1
  -1   6  -8 1149.76 547.179   1
   1  -6   8 184.282 340.654   1
   1  -6   8 490.004 515.763   1
  -1   6  -9 1598.10 641.140   1
  -1   6  -9 1864.76 574.219   1
   1  -6   9 2921.71 750.809   1
   1  -6   9 3337.32 658.784   1
  -1   6 -10-51.4579 450.714   1
   1  -6  10 464.251 418.459   1
  -1   6 -10 919.157 642.357   1
   1  -6  10-211.461 511.431   1
   1  -6  10-424.646 588.111   1
   1  -6  11 508.894 582.196   1
  -1   6 -11 1186.96 603.494   1
  -1   6 -11 470.506 696.208   1
   1  -6  11 1172.72 677.248   1
   1  -6  11 1666.19 538.630   1
  -1   6 -12 1680.56 697.390   1
   1  -6  12 2698.25 652.904   1
   1  -6  12 2115.83 767.805   1
  -1   6 -12-6.81201 641.844   1
   1  -6  12 1738.90 646.866   1
  -1   6 -13 701.700 778.081   1
  -1   6 -13 489.351 534.314   1
   1  -6  13-542.141 725.382   1
   1  -6  13 210.718 493.253   1
   1  -6  13 1021.58 702.487   1
   1  -5 -14 635.374 687.559   1
   1  -5 -14 741.914 886.614   1
  -1   5  14-224.716 480.398   1
   1  -5 -13-75.4891 559.514   1
   1  -5 -13-431.611 850.755   1
  -1   5  13-729.537 553.549   1
  -1   5  12 1238.46 548.352   1
   1  -5 -12 1956.25 898.327   1
   1  -5 -12-48.6221 522.412   1
  -1   5  11 530.616 414.340   1
  -1   5  11 259.789 418.725   1
   1  -5 -11 1023.05 816.676   1
   1  -5 -11 640.994 538.678   1
  -1   5  10 2869.30 586.226   1
  -1   5  10 3958.66 609.294   1
   1  -5 -10 2695.08 633.185   1
   1  -5  -9 7436.59 1215.31   1
  -1   5   9 2069.17 411.775   1
  -1   5   9 924.137 396.151   1
   1  -5  -9 10129.3 936.710   1
   1  -5  -8 22705.5 1927.55   1
  -1   5   8 42532.5 1291.43   1
  -1   5   8 35532.8 1189.08   1
   1  -5  -8 16488.4 1318.52   1
   1  -5  -7 7426.92 437.454   1
   1  -5  -7 4939.89 712.164   1
  -1   5   7 5838.89 525.085   1
  -1   5   7 5435.54 524.955   1
   1  -5  -7 5377.89 1017.35   1
   1  -5  -6 4385.04 816.421   1
  -1   5   6 830.334 304.331   1
   1  -5  -6 3721.55 532.713   1
  -1   5   6 827.886 307.859   1
   1  -5  -6 5169.65 345.395   1
  -1   5   5 604.482 233.829   1
  -1   5   5 459.601 229.015   1
  -1   5   4 735.828 227.503   1
   1  -5  -4 786.481 166.017   1
   1  -5  -4 996.619 284.925   1
  -1   5   4 901.171 244.799   1
  -1   5   3 13265.8 558.692   1
   1  -5  -3 15180.2 695.795   1
  -1   5   3 11168.4 288.540   1
  -1   5   3 13316.0 548.176   1
   1  -5  -3 11920.1 1152.08   1
   1  -5  -3 15311.8 482.195   1
  -1   5   3 10928.3 365.417   1
  -1   5   2 3626.12 338.765   1
  -1   5   2 3334.07 287.581   1
   1  -5  -2 2762.48 656.285   1
  -1   5   2 2336.09 212.377   1
   1  -5  -2 2458.35 309.043   1
   1  -5  -2 4137.37 297.426   1
   1  -5  -1 8216.03 417.852   1
   1  -5  -1 7721.18 531.233   1
   1  -5   0 6462.49 471.073   1
   1  -5   0 8122.27 452.029   1
   1  -5   0 7445.32 459.849   1
   1  -5   0 5715.08 666.332   1
   1  -5   0 6536.31 465.661   1
   1  -5   0 6424.69 547.603   1
  -1   5  -1 145138. 1833.98   1
   1  -5   1 152452. 1979.13   1
   1  -5   1 149385. 1967.26   1
   1  -5   1 142297. 1887.20   1
   1  -5   1 150663. 1998.38   1
  -1   5  -2 36967.5 514.144   1
   1  -5   2 38897.7 1121.14   1
   1  -5   2 40524.3 1113.53   1
   1  -5   2 38228.2 1180.66   1
  -1   5  -2 37226.3 1037.27   1
  -1   5  -3 24476.4 945.853   1
   1  -5   3 25890.9 1016.06   1
   1  -5   3 21555.8 930.149   1
  -1   5  -3 18937.4 307.895   1
   1  -5   3 21935.8 1090.48   1
  -1   5  -3 21067.6 602.041   1
  -1   5  -3 25725.6 982.323   1
   1  -5   4 2636.37 434.171   1
  -1   5  -4 5519.10 564.032   1
   1  -5   4 1620.17 475.414   1
  -1   5  -4 4612.15 479.560   1
   1  -5   4 2962.68 460.091   1
   1  -5   5 488.575 330.590   1
   1  -5   5-88.2144 251.860   1
  -1   5  -5-311.053 275.262   1
  -1   5  -5-236.865 268.415   1
   1  -5   5 33.6465 368.198   1
  -1   5  -6 972.170 337.674   1
   1  -5   6 542.474 352.985   1
  -1   5  -6 1708.59 415.225   1
   1  -5   6 1043.41 342.138   1
   1  -5   6 552.202 418.747   1
   1  -5   7 11291.4 822.671   1
   1  -5   7 8944.13 895.921   1
   1  -5   7 7418.77 770.064   1
  -1   5  -7 16312.9 1014.13   1
  -1   5  -7 16089.6 1082.23   1
   1  -5   8-29.4955 312.687   1
   1  -5   8-317.930 424.491   1
   1  -5   8-398.145 452.809   1
  -1   5  -8 422.310 404.527   1
  -1   5  -8-644.299 484.826   1
   1  -5   9-269.038 402.764   1
  -1   5  -9-955.189 593.907   1
   1  -5   9-384.488 502.194   1
   1  -5   9 370.012 347.802   1
  -1   5  -9-636.239 469.465   1
   1  -5  10 11694.5 945.417   1
  -1   5 -10 4426.02 868.291   1
   1  -5  10 8827.96 983.921   1
   1  -5  10 8646.25 936.816   1
  -1   5 -10 6209.59 883.325   1
   1  -5  11 11866.0 1127.92   1
  -1   5 -11 6086.15 1046.67   1
  -1   5 -11 6840.99 943.914   1
   1  -5  11 13931.0 1061.59   1
   1  -5  11 11463.5 1127.38   1
   1  -5  12 348.334 611.051   1
   1  -5  12 295.323 502.504   1
  -1   5 -12 297.643 508.396   1
   1  -5  12 705.703 492.631   1
  -1   5 -12 1758.88 800.125   1
   1  -5  13 1014.39 715.668   1
  -1   5 -13 1876.49 859.377   1
   1  -5  13 177.631 503.671   1
   1  -5  13-98.3095 660.573   1
  -1   5 -13 471.392 511.792   1
   1  -5  14 62.6436 512.760   1
   1  -5  14 430.084 719.098   1
   1  -4 -14 389.536 948.262   1
   1  -4 -14 576.152 724.482   1
   1  -4 -13 1820.78 967.605   1
   1  -4 -13 2143.08 747.502   1
  -1   4  13 2957.46 705.976   1
  -1   4  13 2033.44 736.957   1
  -1   4  12 25.4876 463.483   1
   1  -4 -12 845.552 824.174   1
  -1   4  12-357.029 538.325   1
   1  -4 -12 58.4873 503.900   1
   1  -4 -11 577.380 828.752   1
   1  -4 -11 1262.52 604.535   1
  -1   4  11 543.852 489.108   1
  -1   4  11 697.642 403.984   1
   1  -4 -10 1362.22 900.692   1
   1  -4 -10 2090.98 634.981   1
  -1   4  10 1409.50 417.382   1
  -1   4  10 1110.50 467.879   1
   1  -4  -9 2021.82 571.413   1
   1  -4  -9 2723.50 900.858   1
  -1   4   9 2364.72 457.959   1
  -1   4   9 2677.53 528.405   1
   1  -4  -8 12116.8 1401.26   1
  -1   4   8 22528.3 952.102   1
  -1   4   8 20254.2 927.831   1
   1  -4  -8 15434.0 731.616   1
   1  -4  -8 15307.1 1114.42   1
   1  -4  -7 2430.79 287.376   1
   1  -4  -7 1051.13 722.500   1
   1  -4  -7 1650.32 442.120   1
  -1   4   7 3767.40 434.355   1
  -1   4   7 3557.57 459.219   1
   1  -4  -6 27929.6 714.650   1
   1  -4  -6 27154.6 1657.85   1
  -1   4   6 46605.6 1148.82   1
  -1   4   6 42311.5 1129.36   1
   1  -4  -6 28044.2 1195.32   1
  -1   4   5 18511.0 689.171   1
   1  -4  -5 15614.9 866.647   1
   1  -4  -5 14676.6 505.688   1
   1  -4  -5 16227.6 1237.06   1
  -1   4   5 20124.2 662.005   1
   1  -4  -4 19103.5 471.238   1
   1  -4  -4 15593.1 753.437   1
  -1   4   4 24732.7 757.625   1
  -1   4   4 27434.3 735.671   1
   1  -4  -4 8834.15 1234.60   1
  -1   4   3 49968.2 882.195   1
   1  -4  -3 16184.6 1636.40   1
  -1   4   3 51371.8 983.775   1
  -1   4   3 52485.4 617.252   1
  -1   4   3 33171.9 432.196   1
   1  -4  -3 40273.9 610.686   1
   1  -4  -3 31064.6 945.299   1
  -1   4   2 44770.8 846.880   1
   1  -4  -2 43281.1 740.877   1
   1  -4  -1 3073.45 652.024   1
   1  -4  -1 3105.24 292.640   1
  -1   4   1 2214.43 259.361   1
   1  -4  -1 3530.32 288.566   1
   1  -4   0 27955.9 728.189   1
   1  -4   0 23673.1 754.579   1
   1  -4   0 22920.7 787.265   1
   1  -4   0 31140.3 1248.64   1
   1  -4   0 28493.2 816.306   1
   1  -4   0 27372.3 793.343   1
   1  -4   1 115614. 1631.25   1
   1  -4   1 127860. 1686.77   1
   1  -4   1 126699. 1731.74   1
  -1   4  -1 112682. 1473.19   1
   1  -4   2 24526.2 902.066   1
  -1   4  -2 15221.0 586.925   1
  -1   4  -2 23398.0 322.142   1
   1  -4   2 24422.2 824.941   1
  -1   4  -2 20258.3 715.809   1
   1  -4   2 24513.4 795.054   1
  -1   4  -2 16602.8 659.499   1
   1  -4   3 27690.7 903.742   1
   1  -4   3 26953.1 1077.43   1
  -1   4  -3 16168.0 797.327   1
  -1   4  -3 16609.6 758.267   1
   1  -4   3 30573.9 996.307   1
   1  -4   4 5838.66 608.699   1
  -1   4  -4 2856.98 403.709   1
   1  -4   4 6687.84 490.940   1
  -1   4  -4 3708.95 478.424   1
   1  -4   4 6709.14 547.916   1
  -1   4  -5 8720.81 680.132   1
   1  -4   5 12050.6 748.940   1
   1  -4   5 11206.5 788.657   1
   1  -4   5 11236.9 727.408   1
  -1   4  -5 8796.50 670.380   1
   1  -4   6 136.540 357.427   1
  -1   4  -6 31.3816 290.458   1
   1  -4   6 339.150 323.598   1
  -1   4  -6 570.430 370.479   1
   1  -4   6 178.957 258.552   1
   1  -4   7 3511.41 626.120   1
  -1   4  -7 9363.25 847.097   1
   1  -4   7 2679.52 479.092   1
   1  -4   7 5804.19 538.223   1
  -1   4  -7 8460.57 710.856   1
  -1   4  -8 12440.8 939.807   1
  -1   4  -8 16624.2 1193.71   1
   1  -4   8 5693.87 646.846   1
   1  -4   8 9583.44 700.543   1
   1  -4   8 4474.52 787.912   1
   1  -4   9-57.4511 475.360   1
   1  -4   9-206.727 410.700   1
  -1   4  -9 735.062 421.890   1
   1  -4   9 984.259 401.146   1
  -1   4  -9 1161.35 548.977   1
  -1   4 -10 2084.14 592.059   1
   1  -4  10 1983.75 604.565   1
   1  -4  10 2551.81 515.580   1
  -1   4 -10 2750.89 727.441   1
   1  -4  11 11424.8 1102.43   1
   1  -4  11 13384.8 996.013   1
   1  -4  11 9477.84 990.563   1
  -1   4 -11 5515.27 962.627   1
  -1   4 -11 7964.28 950.516   1
  -1   4 -12 194.833 651.383   1
   1  -4  12 2193.28 564.389   1
  -1   4 -12 1186.30 571.263   1
   1  -4  12 1024.25 623.049   1
   1  -4  12 1724.86 611.618   1
  -1   4 -13 333.330 455.278   1
  -1   4 -13 756.105 717.595   1
   1  -4  13-376.372 616.726   1
   1  -4  13-509.387 674.528   1
   1  -4  13 407.291 475.341   1
   1  -4  14 574.193 578.697   1
  -1   4 -14-436.974 516.698   1
   1  -4  14 66.9427 490.342   1
  -1   3  14 20.7873 635.731   1
   1  -3 -14 102.221 818.029   1
   1  -3 -14 512.880 675.093   1
  -1   3  14 1226.11 566.540   1
  -1   3  13 2694.70 800.278   1
   1  -3 -13 1162.47 751.645   1
  -1   3  13 2367.81 587.703   1
   1  -3 -12 2736.05 1028.17   1
  -1   3  12 580.194 525.824   1
   1  -3 -12 1564.87 725.635   1
  -1   3  12 2113.70 603.495   1
   1  -3 -11 4021.07 839.988   1
  -1   3  11 2101.61 531.735   1
  -1   3  11 1827.38 563.570   1
   1  -3 -11 3485.89 1112.30   1
  -1   3  10 128.840 382.468   1
   1  -3 -10 1989.71 862.254   1
   1  -3 -10 3061.13 709.421   1
  -1   3  10 1287.77 407.598   1
   1  -3  -9 3838.37 693.800   1
  -1   3   9 2519.02 441.971   1
   1  -3  -9 3283.38 421.214   1
  -1   3   9 1615.04 455.416   1
   1  -3  -9 2772.81 906.185   1
   1  -3  -8 2158.26 808.741   1
  -1   3   8 501.413 277.189   1
  -1   3   8 989.990 360.042   1
   1  -3  -8 1694.47 503.830   1
   1  -3  -8 916.217 278.977   1
  -1   3   8 223.044 237.210   1
   1  -3  -7 3701.04 314.661   1
   1  -3  -7 3249.26 527.308   1
  -1   3   7 3243.63 281.152   1
  -1   3   7 3643.42 438.317   1
   1  -3  -7 2180.70 823.216   1
  -1   3   7 3712.15 454.541   1
   1  -3  -6 28531.4 1129.70   1
   1  -3  -6 23697.3 628.673   1
  -1   3   6 33025.0 1044.61   1
   1  -3  -6 22656.4 1434.40   1
  -1   3   6 32337.8 1008.02   1
  -1   3   6 27040.6 574.135   1
   1  -3  -5 130983. 1321.56   1
   1  -3  -5 131773. 2962.30   1
  -1   3   5 149169. 1106.86   1
  -1   3   5 169537. 1819.20   1
   1  -3  -5 142729. 2266.46   1
  -1   3   5 164255. 1877.87   1
  -1   3   4 51464.0 1017.31   1
   1  -3  -4 47517.6 672.580   1
   1  -3  -4 39586.1 480.973   1
  -1   3   4 58398.7 1015.93   1
   1  -3  -4 40909.7 1598.58   1
  -1   3   4 53516.4 520.437   1
   1  -3  -4 46059.3 1191.49   1
  -1   3   4 43032.1 765.409   1
   1  -3  -3 64213.7 1974.82   1
  -1   3   3 87052.7 1116.07   1
  -1   3   3 62727.3 722.845   1
  -1   3   3 86223.1 1218.06   1
  -1   3   3 79349.6 576.456   1
   1  -3  -3 70685.6 606.020   1
   1  -3  -3 75980.3 678.671   1
   1  -3  -3 55078.0 1358.79   1
  -1   3   2 41443.8 849.599   1
  -1   3   2 53312.6 617.813   1
   1  -3  -2 46287.6 586.419   1
   1  -3  -2 57483.3 962.395   1
  -1   3   2 41526.9 939.185   1
   1  -3  -2 69713.6 1806.31   1
  -1   3   2 54908.8 590.916   1
  -1   3   1 265949. 1792.14   1
   1  -3  -1 218037. 1528.37   1
  -1   3   1 249737. 1470.26   1
  -1   3   1 207761. 1525.38   1
   1  -3  -1 244733. 1670.09   1
   1  -3   0 12852.1 638.475   1
   1  -3   0 12627.5 533.201   1
   1  -3   1 164438. 1877.92   1
  -1   3  -1 159547. 1517.89   1
   1  -3   1 148085. 1730.54   1
  -1   3  -1 158766. 1611.66   1
  -1   3  -1 180130. 1802.20   1
   1  -3   1 182852. 1878.75   1
   1  -3   1 141651. 1772.16   1
   1  -3   2 2465.79 412.312   1
  -1   3  -2 5021.09 460.536   1
   1  -3   2 3311.55 383.832   1
   1  -3   2 2121.43 354.074   1
  -1   3  -2 4539.46 373.911   1
   1  -3   3 36292.2 1133.74   1
  -1   3  -3 37129.5 1067.58   1
   1  -3   3 32122.9 1014.44   1
   1  -3   3 36010.6 980.067   1
  -1   3  -3 29949.5 894.874   1
  -1   3  -4 17897.7 873.801   1
   1  -3   4 27293.4 908.555   1
   1  -3   4 29023.3 1037.28   1
  -1   3  -4 18876.8 890.944   1
   1  -3   4 26667.2 960.413   1
   1  -3   5 83776.9 2011.51   1
   1  -3   5 96138.4 1895.61   1
   1  -3   5 99534.5 1680.74   1
  -1   3  -5 62830.9 1773.00   1
  -1   3  -5 67202.6 1718.54   1
   1  -3   6 7256.07 598.703   1
  -1   3  -6 9048.37 735.253   1
   1  -3   6 6735.04 603.512   1
   1  -3   6 7502.50 746.957   1
  -1   3  -7 6589.55 777.491   1
   1  -3   7 8286.15 818.775   1
   1  -3   7 9320.10 701.654   1
   1  -3   7 9344.75 696.562   1
  -1   3  -7 7566.75 734.492   1
  -1   3  -8 10867.3 864.718   1
   1  -3   8 9331.16 691.221   1
   1  -3   8 6585.80 843.382   1
   1  -3   8 6145.35 627.283   1
  -1   3  -8 12741.0 1050.37   1
  -1   3  -9 24015.2 1463.52   1
   1  -3   9 9699.38 1055.72   1
   1  -3   9 8685.67 787.787   1
  -1   3  -9 17672.4 1143.65   1
   1  -3   9 17103.4 957.396   1
   1  -3  10 1744.94 539.924   1
   1  -3  10 2326.24 530.838   1
  -1   3 -10 887.493 494.623   1
  -1   3 -10 1857.29 661.105   1
   1  -3  10 2806.77 684.708   1
   1  -3  11 1446.65 497.938   1
  -1   3 -11 277.797 571.100   1
   1  -3  11 1500.08 574.403   1
   1  -3  11 1376.79 618.901   1
  -1   3 -11 105.227 417.627   1
   1  -3  12 323.821 457.884   1
   1  -3  12 180.273 520.154   1
  -1   3 -12 176.161 615.850   1
   1  -3  12 362.936 602.611   1
  -1   3 -12-428.096 458.610   1
  -1   3 -13 1052.45 625.423   1
   1  -3  13-71.3342 457.204   1
  -1   3 -13 662.836 485.950   1
   1  -3  13 24.0306 561.461   1
   1  -3  13 240.116 609.716   1
   1  -3  14 488.484 496.120   1
  -1   3 -14 868.001 775.842   1
   1  -3  14 1835.00 776.215   1
  -1   3 -14-296.255 532.308   1
   1  -2 -15-478.574 731.263   1
  -1   2  15 182.443 662.521   1
  -1   2  14 441.274 627.631   1
  -1   2  14 875.982 523.642   1
   1  -2 -14 1817.68 813.593   1
   1  -2 -13 396.069 655.295   1
  -1   2  13 1059.40 663.448   1
  -1   2  13 523.374 449.269   1
   1  -2 -13-505.471 781.780   1
   1  -2 -12 3318.90 834.307   1
   1  -2 -12 3024.88 1013.08   1
  -1   2  12 2435.13 725.392   1
  -1   2  12 4012.91 666.407   1
  -1   2  11 384.347 437.241   1
   1  -2 -11-335.220 469.540   1
   1  -2 -11-535.410 851.214   1
  -1   2  11 768.695 523.773   1
   1  -2 -10 12371.9 1410.48   1
   1  -2 -10 14480.1 812.626   1
  -1   2  10 15513.5 1042.04   1
   1  -2 -10 11717.7 1065.76   1
   1  -2  -9 150.155 407.985   1
  -1   2   9 529.472 374.442   1
  -1   2   9 49.3714 264.899   1
   1  -2  -9 332.896 674.966   1
  -1   2   9 1215.02 359.163   1
   1  -2  -9 697.780 267.130   1
  -1   2   8 1256.02 321.391   1
   1  -2  -8 974.041 694.983   1
  -1   2   8 1963.99 406.451   1
  -1   2   8 1578.87 274.389   1
   1  -2  -8 2708.17 573.351   1
   1  -2  -8 2045.50 353.429   1
  -1   2   7 4466.47 428.240   1
   1  -2  -7 9086.75 1027.94   1
  -1   2   7 4074.37 471.235   1
  -1   2   7 5788.86 407.860   1
   1  -2  -7 9130.33 579.187   1
   1  -2  -7 9438.15 807.064   1
  -1   2   6 12396.1 777.061   1
  -1   2   6 15512.1 540.589   1
   1  -2  -6 15382.6 922.257   1
   1  -2  -6 12518.8 1072.67   1
   1  -2  -6 16349.3 630.820   1
  -1   2   6 14546.3 705.977   1
   1  -2  -5 18457.5 1221.64   1
  -1   2   5 10715.4 603.054   1
  -1   2   5 9535.41 407.380   1
   1  -2  -5 18029.4 651.088   1
   1  -2  -5 18795.9 946.316   1
  -1   2   5 11343.6 580.238   1
   1  -2  -4 230942. 1580.38   1
   1  -2  -4 194142. 3126.28   1
  -1   2   4 261340. 2197.99   1
  -1   2   4 209301. 1515.96   1
  -1   2   4 254170. 1427.40   1
   1  -2  -4 218662. 2448.35   1
  -1   2   4 275386. 2201.43   1
  -1   2   3 184724. 1696.70   1
   1  -2  -3 157287. 1844.44   1
  -1   2   3 212297. 1145.91   1
  -1   2   3 211548. 1775.46   1
   1  -2  -3 172229. 1029.71   1
   1  -2  -3 135394. 2406.33   1
   1  -2  -2 54702.4 908.635   1
   1  -2  -2 49758.9 1353.82   1
  -1   2   2 62115.6 891.421   1
   1  -2  -2 55580.2 572.663   1
  -1   2   2 59824.8 577.000   1
  -1   2   2 58745.4 906.140   1
  -1   2   1 329267. 1523.76   1
   1  -2  -1 357847. 1644.09   1
  -1   2   1 327230. 1870.65   1
   1  -2  -1 389083. 2897.47   1
  -1   2   1 383683. 1876.40   1
  -1   2   1 371600. 1291.78   1
   1  -2  -1 349974. 1607.79   1
   1  -2  -1 310388. 2344.38   1
  -1   2   0 102373. 981.114   1
  -1   2   0 102591. 1256.10   1
  -1   2   0 104931. 882.886   1
   1  -2   0 101664. 1304.12   1
  -1   2   0 98855.0 874.302   1
  -1   2   0 101329. 997.855   1
   1  -2   0 102174. 1269.26   1
   1  -2   0 105622. 1236.96   1
  -1   2  -1 118759. 897.556   1
   1  -2   1 120084. 1396.57   1
   1  -2   1 134073. 1149.50   1
  -1   2  -1 128043. 1387.94   1
  -1   2  -1 120427. 1183.92   1
   1  -2   1 142346. 1562.16   1
   1  -2   1 127795. 1531.46   1
  -1   2  -2 69903.4 1114.59   1
   1  -2   2 65477.1 1204.63   1
   1  -2   2 69076.0 1166.13   1
   1  -2   2 68315.2 1325.78   1
  -1   2  -3 16498.6 786.097   1
   1  -2   3 13432.3 634.385   1
   1  -2   3 11937.8 661.336   1
  -1   2  -3 17764.5 812.083   1
   1  -2   3 10553.1 586.866   1
   1  -2   4 4544.22 154.371   1
  -1   2  -4 4062.23 527.672   1
   1  -2   4 4678.54 530.566   1
   1  -2   4 5253.46 445.974   1
  -1   2  -4 4203.08 480.280   1
   1  -2   4 3091.25 286.154   1
   1  -2   4 4925.85 478.525   1
   1  -2   5 1998.28 345.398   1
  -1   2  -5 1618.75 395.402   1
   1  -2   5 1627.86 429.323   1
  -1   2  -5 1818.65 453.470   1
   1  -2   5 1921.43 333.470   1
  -1   2  -6 33128.5 1419.03   1
   1  -2   6 30969.3 1034.83   1
   1  -2   6 28320.3 1249.79   1
   1  -2   6 30493.0 1097.92   1
  -1   2  -6 34838.0 1261.32   1
   1  -2   7 17341.6 855.253   1
  -1   2  -7 14265.0 1050.94   1
  -1   2  -7 16812.8 951.845   1
   1  -2   7 15747.6 999.586   1
   1  -2   7 14337.4 807.770   1
  -1   2  -8 13282.4 924.599   1
  -1   2  -8 13199.3 1121.21   1
   1  -2   8 10607.3 737.270   1
   1  -2   8 8623.53 717.269   1
   1  -2   8 9680.13 875.800   1
   1  -2   9 2127.92 514.376   1
   1  -2   9 2828.91 632.130   1
   1  -2   9 3574.19 516.779   1
  -1   2  -9 3785.86 591.748   1
  -1   2  -9 4116.96 768.042   1
   1  -2  10 2288.34 556.030   1
   1  -2  10 3785.26 574.607   1
  -1   2 -10 2572.12 540.080   1
  -1   2 -10 1932.41 656.104   1
   1  -2  10 3333.50 700.375   1
   1  -2  11 10.4029 532.555   1
   1  -2  11-207.349 388.757   1
  -1   2 -11-158.773 554.828   1
  -1   2 -11 267.160 380.365   1
   1  -2  11-673.880 483.192   1
   1  -2  12 1030.41 649.848   1
  -1   2 -12 485.993 616.468   1
   1  -2  12-414.242 512.086   1
   1  -2  12 1400.89 510.729   1
  -1   2 -12 730.601 424.490   1
   1  -2  13 1055.86 564.897   1
   1  -2  13 786.983 657.164   1
  -1   2 -13 360.172 689.283   1
  -1   2 -13 1513.52 564.938   1
   1  -2  14 1052.98 727.273   1
  -1   2 -14 594.900 537.429   1
  -1   2 -14 399.532 700.660   1
   1  -2  14 1390.54 621.329   1
  -1   2 -15 570.734 510.313   1
  -1   1  15 817.092 730.992   1
   1  -1 -15 1039.04 852.014   1
  -1   1  14 131.142 442.221   1
  -1   1  14-486.270 663.265   1
   1  -1 -14 78.6787 659.955   1
   1  -1 -13-18.5936 556.303   1
  -1   1  13 90.3454 622.794   1
  -1   1  13 995.718 481.009   1
  -1   1  12 1673.47 671.523   1
   1  -1 -12-247.413 823.000   1
  -1   1  12 2124.83 522.628   1
   1  -1 -12 279.806 541.369   1
   1  -1 -11 4542.37 863.914   1
   1  -1 -11 3688.12 542.922   1
   1  -1 -11 3460.78 934.329   1
  -1   1  11 2072.46 610.775   1
  -1   1  11 3167.27 563.830   1
   1  -1 -10 36495.3 2050.77   1
   1  -1 -10 39779.3 1815.91   1
  -1   1  10 17945.1 892.717   1
  -1   1  10 20623.7 1174.32   1
   1  -1 -10 33931.1 1249.72   1
  -1   1  10 29151.5 1303.06   1
  -1   1   9 860.980 274.089   1
   1  -1  -9 546.326 244.216   1
  -1   1   9 1407.04 372.556   1
   1  -1  -9 873.644 697.812   1
   1  -1  -9 689.051 451.532   1
  -1   1   9 973.575 412.919   1
  -1   1   8 1145.96 303.008   1
  -1   1   8 786.315 374.606   1
  -1   1   8 1263.77 334.467   1
   1  -1  -8 898.642 618.089   1
   1  -1  -8 1074.27 442.007   1
   1  -1  -8 1130.55 285.997   1
   1  -1  -7-512.535 574.583   1
  -1   1   7 465.843 246.391   1
   1  -1  -7 561.656 237.520   1
   1  -1  -7 179.459 326.837   1
  -1   1   7 524.094 239.805   1
  -1   1   7 581.272 301.903   1
   1  -1  -6 936.824 358.315   1
  -1   1   6 5.26016 259.869   1
  -1   1   6 471.484 189.318   1
   1  -1  -6 106.345 520.337   1
  -1   1   6 493.973 234.185   1
   1  -1  -6 456.143 230.770   1
  -1   1   5 10916.1 444.628   1
   1  -1  -5 16666.0 645.569   1
  -1   1   5 11065.8 628.194   1
   1  -1  -5 15774.6 851.891   1
  -1   1   5 11686.0 557.948   1
   1  -1  -5 16572.5 1031.10   1
  -1   1   4 29296.0 708.065   1
  -1   1   4 29861.4 803.815   1
  -1   1   4 26392.0 611.809   1
   1  -1  -4 24590.9 888.891   1
   1  -1  -4 23564.1 633.315   1
   1  -1  -3 263359. 2336.67   1
  -1   1   3 311151. 2093.74   1
  -1   1   3 318145. 2144.32   1
   1  -1  -3 252457. 3003.44   1
   1  -1  -3 284868. 1619.56   1
  -1   1   3 317681. 1605.81   1
   1  -1  -3 247139. 1454.90   1
  -1   1   2 40147.5 698.646   1
   1  -1  -2 54624.6 637.159   1
   1  -1  -2 55544.5 856.324   1
   1  -1  -2 53935.7 1189.47   1
  -1   1   2 51841.9 854.681   1
  -1   1   2 49539.0 610.316   1
  -1   1   2 43030.0 696.571   1
  -1   1   1 651030. 2341.43   1
   1  -1  -1 663916. 2437.73   1
  -1   1   1 676910. 2081.18   1
   1  -1  -1 639896. 2043.38   1
   1  -1   0 288152. 1890.06   1
   1  -1   0 272603. 1683.44   1
  -1   1   0 276356. 1978.48   1
  -1   1   0 319035. 1551.18   1
  -1   1   0 356477. 1779.43   1
  -1   1   0 343686. 1565.39   1
   1  -1   0 321479. 1647.22   1
   1  -1   0 320104. 1583.22   1
  -1   1   0 286347. 1863.85   1
   1  -1   1 42622.8 783.774   1
   1  -1   1 46036.4 439.129   1
   1  -1   1 44286.8 837.990   1
   1  -1   1 52753.1 736.614   1
  -1   1  -1 60739.2 932.601   1
  -1   1  -1 61811.3 814.312   1
  -1   1  -1 43465.5 689.569   1
  -1   1  -1 37823.0 393.600   1
  -1   1  -2 54399.0 1124.35   1
   1  -1   2 75738.7 521.174   1
  -1   1  -2 60974.8 1127.58   1
   1  -1   2 96427.0 1335.68   1
   1  -1   2 84859.6 1299.77   1
   1  -1   2 81355.6 1160.80   1
   1  -1   3 10660.2 233.042   1
  -1   1  -3 9104.28 543.299   1
   1  -1   3 7291.75 510.637   1
   1  -1   3 8893.30 565.538   1
   1  -1   3 10943.3 572.959   1
  -1   1  -3 8185.87 604.038   1
   1  -1   3 9420.63 509.487   1
   1  -1   4 23272.3 966.076   1
   1  -1   4 27685.1 903.942   1
   1  -1   4 24526.8 845.032   1
  -1   1  -4 27761.8 958.839   1
  -1   1  -4 28938.5 1078.39   1
  -1   1  -5 19534.6 879.937   1
   1  -1   5 28931.7 938.733   1
  -1   1  -5 18626.3 978.579   1
   1  -1   5 25134.8 895.425   1
   1  -1   5 24528.6 1084.14   1
  -1   1  -6 5842.11 571.102   1
  -1   1  -6 6105.84 687.177   1
  -1   1  -6 5949.43 572.511   1
   1  -1   6 7347.17 568.902   1
   1  -1   6 6614.04 518.058   1
   1  -1   6 7222.07 661.965   1
  -1   1  -7 15482.2 863.025   1
   1  -1   7 22898.9 1163.65   1
   1  -1   7 24845.4 1053.77   1
   1  -1   7 23415.1 957.346   1
  -1   1  -7 17235.1 1088.12   1
  -1   1  -7 18299.3 913.178   1
  -1   1  -8 9955.82 968.532   1
  -1   1  -8 10804.7 775.096   1
  -1   1  -8 10742.1 758.481   1
   1  -1   8 5921.41 698.413   1
   1  -1   8 6673.41 586.097   1
   1  -1   8 7030.65 639.188   1
   1  -1   9 7504.40 808.436   1
  -1   1  -9 12686.2 1153.85   1
  -1   1  -9 13202.6 876.491   1
   1  -1   9 8822.05 743.667   1
   1  -1   9 5821.53 601.054   1
   1  -1  10-488.926 449.166   1
   1  -1  10-293.821 377.580   1
  -1   1 -10-123.937 476.131   1
   1  -1  10 153.632 496.964   1
  -1   1 -10 264.515 332.822   1
   1  -1  11-637.485 555.255   1
   1  -1  11-80.0496 447.307   1
  -1   1 -11-287.530 539.581   1
   1  -1  11 846.061 450.168   1
  -1   1 -11 467.283 393.616   1
  -1   1 -12 396.030 410.032   1
  -1   1 -12 445.321 607.945   1
   1  -1  12-236.326 427.209   1
   1  -1  12 212.186 538.392   1
   1  -1  13 1576.77 678.242   1
   1  -1  13 1075.53 595.331   1
  -1   1 -13 292.668 478.295   1
   1  -1  14 546.741 553.764   1
  -1   1 -14 429.404 518.622   1
   1  -1  14 1839.87 774.892   1
  -1   1 -14 1425.32 781.095   1
  -1   0  15-720.682 714.051   1
  -1   0  14-670.483 705.190   1
  -1   0  14-77.8043 455.145   1
   1   0 -14 195.329 665.864   1
  -1   0  13 538.705 447.714   1
   1   0 -13 488.146 637.769   1
  -1   0  13 276.695 594.040   1
   1   0 -12 299.061 792.290   1
   1   0 -12 588.413 381.439   1
   1   0 -12 985.459 631.304   1
  -1   0  12 606.227 587.429   1
  -1   0  12 117.842 354.033   1
  -1   0  11 1190.49 576.739   1
   1   0 -11 1554.68 415.503   1
  -1   0  11 798.432 412.815   1
   1   0 -11 621.390 735.927   1
  -1   0  11 582.563 382.948   1
   1   0 -11 1057.67 559.799   1
  -1   0  10 1159.63 362.700   1
   1   0 -10 1830.40 572.540   1
   1   0 -10 1552.48 767.206   1
  -1   0  10 905.585 468.767   1
   1   0 -10 1388.82 381.453   1
  -1   0  10 1645.10 448.530   1
  -1   0   9 16940.3 975.058   1
  -1   0   9 12778.7 909.609   1
   1   0  -9 18308.1 1204.63   1
   1   0  -9 15306.4 1251.61   1
   1   0  -9 16726.0 905.768   1
  -1   0   9 13962.5 756.124   1
  -1   0   8 809.240 312.201   1
   1   0  -8 1220.71 481.026   1
   1   0  -8 556.956 277.755   1
   1   0  -8 1439.48 659.700   1
  -1   0   8 624.999 295.941   1
  -1   0   8 434.721 347.212   1
   1   0  -7 21943.0 1249.40   1
  -1   0   7 16562.1 721.074   1
  -1   0   7 16880.2 882.326   1
   1   0  -7 19188.0 1102.81   1
   1   0  -7 19933.6 868.721   1
  -1   0   7 18776.9 752.580   1
   1   0  -6 2666.67 488.276   1
   1   0  -6 2462.50 340.680   1
  -1   0   6 2417.68 309.069   1
   1   0  -6 2445.03 559.564   1
  -1   0   6 2249.44 291.729   1
  -1   0   6 2333.83 373.888   1
  -1   0   5 10724.6 485.992   1
   1   0  -5 9971.39 701.976   1
   1   0  -5 10324.9 519.903   1
  -1   0   5 9586.61 559.240   1
  -1   0   5 10017.7 476.562   1
   1   0  -5 10567.6 784.625   1
  -1   0   4 2872.59 282.820   1
  -1   0   4 2905.55 350.976   1
   1   0  -4 2785.48 398.209   1
   1   0  -4 1770.40 256.444   1
  -1   0   4 2965.54 293.362   1
   1   0  -4 2576.35 483.004   1
   1   0  -3 58778.0 1282.69   1
  -1   0   3 54077.2 798.004   1
  -1   0   3 56455.9 820.019   1
  -1   0   3 58976.9 954.811   1
  -1   0   3 55933.8 839.244   1
  -1   0   2 282704. 1586.57   1
   1   0  -2 299784. 1568.92   1
   1   0  -2 330135. 2402.68   1
  -1   0   2 327690. 1693.32   1
  -1   0   2 313326. 1892.92   1
  -1   0   2 324776. 1953.62   1
  -1   0   2 311941. 1630.63   1
   1   0  -2 272189. 1683.17   1
  -1   0   1 17756.2 379.669   1
  -1   0   1 18027.3 324.041   1
  -1   0   1 19036.5 482.312   1
   1   0  -1 19689.6 496.219   1
   1   0  -1 18167.2 383.538   1
  -1   0   1 17118.6 335.744   1
   1   0  -1 18026.2 367.278   1
   1   0  -1 19121.5 333.467   1
   1   0  -1 18138.6 322.632   1
  -1   0   1 18360.7 359.501   1
  -1   0   1 18196.9 515.099   1
  -1   0   0 73238.6 647.708   1
   1   0   0 74413.6 849.013   1
   1   0   0 72793.1 660.354   1
  -1   0   0 70549.7 814.242   1
  -1   0   0 73547.8 624.631   1
   1   0   0 73315.8 722.063   1
  -1   0   0 75093.8 764.397   1
   1   0   0 71649.7 720.539   1
  -1   0   0 71897.9 657.732   1
  -1   0  -1 4811.72 173.621   1
  -1   0  -1 4736.96 292.742   1
   1   0   1 4541.03 278.108   1
  -1   0  -1 4104.02 226.710   1
   1   0   1 4284.25 225.244   1
  -1   0  -1 4342.41 311.291   1
  -1   0  -1 4055.38 274.477   1
   1   0   1 4568.75 311.558   1
   1   0   1 4470.05 171.864   1
   1   0   1 4865.23 305.238   1
   1   0   2 4871.53 334.053   1
  -1   0  -2 4980.70 355.702   1
   1   0   2 5594.59 194.764   1
   1   0   2 4711.38 377.984   1
  -1   0  -2 4347.89 267.388   1
  -1   0  -2 4826.76 407.119   1
  -1   0  -3 3629.58 335.234   1
   1   0   3 4086.08 398.495   1
   1   0   3 4142.84 357.355   1
  -1   0  -3 4149.46 456.403   1
   1   0   3 4567.35 211.327   1
   1   0   3 4282.51 402.849   1
   1   0   4 3819.59 469.748   1
   1   0   4 4475.21 434.719   1
   1   0   4 3623.73 365.765   1
  -1   0  -4 3284.56 358.363   1
  -1   0  -4 3007.43 478.118   1
  -1   0  -5 22985.2 857.074   1
  -1   0  -5 24818.0 1089.59   1
   1   0   5 24789.3 844.953   1
  -1   0  -5 23827.5 979.852   1
   1   0   5 24066.8 988.959   1
   1   0   5 22421.5 794.419   1
   1   0   6 3500.25 417.753   1
   1   0   6 2347.15 364.518   1
   1   0   6 2696.71 486.013   1
  -1   0  -6 2778.36 505.490   1
  -1   0  -6 3118.25 478.097   1
  -1   0  -6 2539.29 382.836   1
   1   0   7-535.720 317.390   1
  -1   0  -7-168.795 227.260   1
  -1   0  -7 58.8720 382.331   1
   1   0   7 178.948 343.106   1
  -1   0  -7 64.4486 366.359   1
   1   0   7 199.747 296.464   1
  -1   0  -8 7837.74 653.368   1
   1   0   8 6392.31 635.537   1
  -1   0  -8 7620.19 825.888   1
  -1   0  -8 6368.54 705.376   1
   1   0   8 6710.66 721.618   1
   1   0   8 6108.19 585.006   1
   1   0   9 12694.2 831.405   1
   1   0   9 12004.9 973.093   1
   1   0   9 10580.1 801.429   1
  -1   0  -9 11678.5 938.389   1
  -1   0  -9 14370.7 929.026   1
  -1   0  -9 13579.9 1168.97   1
   1   0  10 6951.53 739.714   1
   1   0  10 8808.26 912.706   1
   1   0  10 9291.96 764.292   1
  -1   0 -10 10081.3 1105.80   1
  -1   0 -11 3511.98 802.029   1
  -1   0 -11 3254.41 616.044   1
   1   0  11 2624.38 647.509   1
   1   0  11 3299.61 568.405   1
   1   0  12 196.302 580.190   1
   1   0  12 595.176 489.771   1
  -1   0 -12 208.278 404.924   1
  -1   0 -13 160.015 627.164   1
   1   0  13 487.569 469.703   1
  -1   0 -13-149.193 431.750   1
   1   0  13 856.748 645.656   1
   1   0  14-444.155 535.816   1
  -1   0 -14-157.614 705.552   1
  -1   0 -14-218.145 434.445   1
   1   0  14 813.774 685.284   1
   1   0  15-228.611 629.261   1
  -1  -1  15 801.775 564.463   1
  -1  -1  15 239.281 771.115   1
  -1  -1  14-211.891 495.870   1
  -1  -1  14 189.010 665.368   1
   1   1 -14 1583.92 799.611   1
  -1  -1  13 1713.27 758.543   1
   1   1 -13 693.259 441.850   1
  -1  -1  13 1524.88 511.046   1
   1   1 -13 600.539 664.918   1
  -1  -1  12 223.119 409.163   1
   1   1 -12 1105.18 441.248   1
  -1  -1  12 2008.11 497.673   1
  -1  -1  12 2217.41 687.821   1
   1   1 -12 1158.43 665.496   1
  -1  -1  11 4268.35 580.921   1
   1   1 -11 2690.14 876.093   1
   1   1 -11 2842.55 567.316   1
  -1  -1  11 2779.36 540.822   1
  -1  -1  11 3784.40 759.199   1
   1   1 -11 2139.21 650.381   1
  -1  -1  10 31984.5 1602.76   1
   1   1 -10 33663.0 1386.81   1
   1   1 -10 26448.2 1666.41   1
   1   1 -10 30992.7 1697.88   1
  -1  -1  10 27693.4 1167.97   1
  -1  -1  10 33630.8 1323.98   1
   1   1  -9 1385.51 388.314   1
   1   1  -9 1352.17 500.867   1
   1   1  -9 1041.71 622.269   1
  -1  -1   9 1298.66 387.641   1
  -1  -1   9 571.649 418.733   1
  -1  -1   9 420.019 327.299   1
  -1  -1   8 1328.70 410.776   1
  -1  -1   8 1511.11 371.251   1
   1   1  -8 1017.42 579.674   1
   1   1  -8 175.292 404.499   1
   1   1  -8 1408.26 353.614   1
  -1  -1   8 963.446 342.031   1
   1   1  -7 259.785 358.326   1
  -1  -1   7 93.6453 299.902   1
  -1  -1   7 114.032 220.936   1
   1   1  -7-325.985 490.196   1
  -1  -1   7 751.861 276.496   1
   1   1  -7 465.592 264.345   1
  -1  -1   6 486.492 227.899   1
  -1  -1   6 743.745 328.357   1
   1   1  -6 751.470 376.805   1
   1   1  -6 714.411 257.964   1
   1   1  -6 593.733 448.178   1
  -1  -1   6 515.194 228.748   1
   1   1  -5 13770.3 784.841   1
  -1  -1   5 14808.1 688.429   1
  -1  -1   5 14212.1 602.903   1
  -1  -1   5 14350.1 566.139   1
   1   1  -5 10035.6 525.406   1
   1   1  -5 10379.5 759.371   1
   1   1  -4 25040.0 838.834   1
   1   1  -4 27958.6 894.899   1
  -1  -1   4 17915.5 533.686   1
  -1  -1   4 17748.0 655.373   1
  -1  -1   4 17417.3 614.642   1
  -1  -1   4 18559.3 603.129   1
   1   1  -3 247086. 2095.83   1
   1   1  -3 233928. 2027.27   1
  -1  -1   3 197275. 1934.32   1
  -1  -1   3 209925. 1941.09   1
  -1  -1   3 200074. 1706.27   1
  -1  -1   3 209680. 1582.77   1
  -1  -1   2 48310.5 737.204   1
  -1  -1   2 45575.8 583.682   1
  -1  -1   2 47530.5 812.750   1
   1   1  -2 44477.4 837.421   1
  -1  -1   2 47646.3 770.193   1
   1   1  -2 48065.3 836.842   1
   1   1  -2 45706.2 634.891   1
   1   1  -1 483044. 2183.19   1
   1   1  -1 515083. 2410.90   1
  -1  -1   1 446829. 2096.18   1
   1   1  -1 404785. 2005.33   1
  -1  -1   1 475710. 2184.33   1
  -1  -1   1 430365. 1856.71   1
   1   1  -1 463965. 1962.88   1
  -1  -1   1 395377. 1804.85   1
  -1  -1   1 448810. 1477.09   1
   1   1   0 241244. 1596.15   1
  -1  -1   0 262078. 1161.06   1
   1   1   0 299053. 1560.55   1
   1   1   0 297020. 1313.62   1
  -1  -1   0 273876. 1361.10   1
  -1  -1   0 249077. 1322.38   1
   1   1   0 247990. 1239.35   1
   1   1   0 282750. 1195.26   1
   1   1   0 231136. 1610.64   1
  -1  -1   0 278277. 1718.27   1
  -1  -1   0 309512. 1322.97   1
  -1  -1  -1 57313.5 717.274   1
  -1  -1  -1 47455.1 599.557   1
   1   1   1 43094.7 584.961   1
   1   1   1 58366.5 725.940   1
   1   1   1 52639.8 594.772   1
  -1  -1  -1 54594.8 664.950   1
  -1  -1  -1 43217.1 798.420   1
   1   1   1 52938.5 632.736   1
  -1  -1  -1 45690.7 855.468   1
  -1  -1  -2 75195.8 1074.11   1
   1   1   2 61421.0 720.779   1
  -1  -1  -2 84316.6 1409.70   1
  -1  -1  -2 64373.4 747.760   1
   1   1   3 7683.82 436.254   1
   1   1   3 9322.88 334.810   1
  -1  -1  -3 9746.37 644.234   1
  -1  -1  -3 8761.22 353.912   1
  -1  -1  -3 9398.23 498.789   1
   1   1   3 8048.23 519.616   1
  -1  -1  -4 27521.1 625.103   1
  -1  -1  -4 26581.0 1040.85   1
   1   1   4 26253.0 778.260   1
   1   1   4 27495.7 898.486   1
  -1  -1  -4 25785.0 1029.75   1
  -1  -1  -4 28472.8 885.317   1
  -1  -1  -5 28408.3 1148.79   1
  -1  -1  -5 27469.0 929.955   1
  -1  -1  -5 28794.2 1121.77   1
   1   1   5 14577.2 666.156   1
   1   1   5 14206.0 771.140   1
   1   1   6 5500.72 574.857   1
  -1  -1  -6 5664.37 653.631   1
  -1  -1  -6 6801.35 562.920   1
   1   1   6 5101.09 469.838   1
  -1  -1  -7 21692.0 1150.99   1
   1   1   7 11582.0 820.138   1
  -1  -1  -7 26232.7 1059.86   1
  -1  -1  -7 26159.8 1264.72   1
   1   1   7 12435.0 697.151   1
  -1  -1  -8 10041.8 710.669   1
  -1  -1  -8 8033.63 828.269   1
   1   1   8 11095.7 742.258   1
   1   1   8 11574.6 881.485   1
  -1  -1  -8 7724.21 793.624   1
   1   1   9 14674.9 907.804   1
  -1  -1  -9 12220.9 821.821   1
   1   1   9 14418.7 1025.66   1
  -1  -1  -9 7812.44 847.388   1
  -1  -1  -9 9525.50 950.562   1
   1   1  10 184.971 399.544   1
   1   1  10-216.184 443.116   1
  -1  -1 -10 22.3295 233.153   1
  -1  -1 -10-982.589 539.788   1
  -1  -1 -10 510.633 359.455   1
  -1  -1 -11-29.9574 368.457   1
   1   1  11-79.2166 507.878   1
  -1  -1 -11 312.676 522.831   1
   1   1  11 363.463 378.993   1
   1   1  12 621.566 609.484   1
  -1  -1 -12-456.247 634.625   1
   1   1  12 654.336 447.062   1
  -1  -1 -12-212.112 406.979   1
  -1  -1 -13 920.865 739.066   1
  -1  -1 -13 2465.82 621.591   1
   1   1  13 1366.86 547.255   1
   1   1  13 395.241 569.620   1
   1   1  14 988.753 700.015   1
  -1  -1 -14 30.5450 676.009   1
   1   1  14 690.398 586.437   1
  -1  -2  15 680.983 529.470   1
  -1  -2  14 1080.87 766.217   1
  -1  -2  14 1225.24 588.872   1
   1   2 -14 871.280 748.278   1
   1   2 -13 541.094 458.061   1
  -1  -2  13 103.832 411.663   1
  -1  -2  13 1160.67 744.002   1
   1   2 -13-231.198 611.375   1
  -1  -2  13 470.549 477.206   1
   1   2 -12 2535.40 596.764   1
   1   2 -12 2188.36 816.730   1
  -1  -2  12 1578.90 491.489   1
  -1  -2  12 2592.34 578.907   1
  -1  -2  12 2407.30 757.250   1
   1   2 -11 548.024 603.512   1
  -1  -2  11 99.2365 331.553   1
  -1  -2  11-160.503 377.357   1
   1   2 -11 356.015 422.366   1
  -1  -2  11 1196.00 627.604   1
  -1  -2  10 9366.00 933.915   1
  -1  -2  10 9873.47 715.401   1
   1   2 -10 12830.6 915.677   1
   1   2 -10 10065.2 1016.47   1
  -1  -2  10 6946.16 656.403   1
   1   2 -10 14695.2 1260.18   1
  -1  -2   9 600.279 411.029   1
  -1  -2   9 7.71179 255.991   1
   1   2  -9 284.488 457.140   1
   1   2  -9 1324.95 623.386   1
  -1  -2   9 218.608 432.436   1
   1   2  -9-105.963 310.360   1
  -1  -2   8 1091.18 414.621   1
  -1  -2   8 1454.99 330.118   1
   1   2  -8 1681.27 508.116   1
   1   2  -8 729.887 489.078   1
   1   2  -8 1631.46 371.527   1
  -1  -2   8 768.334 346.060   1
   1   2  -7 5271.42 528.697   1
   1   2  -7 6622.98 735.336   1
  -1  -2   7 7650.62 646.653   1
  -1  -2   7 8896.08 581.652   1
   1   2  -7 6436.63 728.097   1
  -1  -2   7 7861.92 563.904   1
   1   2  -6 8634.13 833.766   1
  -1  -2   6 10511.1 591.678   1
   1   2  -6 12573.4 772.735   1
   1   2  -6 9075.57 596.116   1
  -1  -2   6 13771.3 690.685   1
  -1  -2   6 9917.52 678.500   1
  -1  -2   5 18625.8 816.330   1
   1   2  -5 15803.5 769.071   1
   1   2  -5 13342.0 734.035   1
  -1  -2   5 17261.2 736.179   1
  -1  -2   5 20505.2 727.610   1
  -1  -2   4 152326. 1996.86   1
  -1  -2   4 159651. 2075.38   1
   1   2  -4 159184. 1808.55   1
   1   2  -4 176892. 2175.04   1
  -1  -2   4 169848. 1643.89   1
  -1  -2   4 157537. 1801.34   1
   1   2  -3 105000. 1350.97   1
  -1  -2   3 108035. 1074.04   1
  -1  -2   3 107962. 1551.92   1
  -1  -2   3 106098. 1394.22   1
  -1  -2   2 33718.9 733.859   1
  -1  -2   2 40765.9 505.565   1
  -1  -2   2 35326.0 728.540   1
   1   2  -2 30851.0 546.164   1
  -1  -2   2 43911.2 889.859   1
   1   2  -2 33471.8 836.696   1
   1   2  -2 33249.9 639.540   1
   1   2  -1 325944. 1664.50   1
  -1  -2   1 293572. 2223.92   1
   1   2  -1 340075. 1782.51   1
  -1  -2   1 324833. 1879.64   1
  -1  -2   1 369956. 1873.16   1
  -1  -2   0 79412.9 888.241   1
  -1  -2   0 67418.3 573.831   1
  -1  -2   0 79681.0 1075.56   1
  -1  -2   0 75483.9 1043.09   1
   1   2   0 71465.3 793.005   1
   1   2   0 66734.6 620.126   1
   1   2   1 104585. 939.395   1
  -1  -2  -1 105347. 1265.10   1
  -1  -2  -1 105189. 1407.37   1
  -1  -2  -1 107719. 904.824   1
   1   2   1 107677. 928.827   1
  -1  -2  -1 105000. 874.823   1
   1   2   2 75579.0 909.881   1
  -1  -2  -2 62395.3 1262.03   1
  -1  -2  -2 74642.8 763.997   1
  -1  -2  -2 67122.2 1135.09   1
   1   2   2 78598.0 1010.59   1
  -1  -2  -2 83965.5 834.024   1
   1   2   2 66444.9 768.844   1
   1   2   3 17899.4 506.689   1
  -1  -2  -3 12355.7 716.799   1
  -1  -2  -3 15127.6 375.944   1
  -1  -2  -3 13164.2 551.874   1
   1   2   3 19991.7 640.224   1
   1   2   3 20837.0 637.849   1
  -1  -2  -4 4847.01 272.346   1
   1   2   4 4106.60 390.887   1
   1   2   4 4037.22 422.903   1
  -1  -2  -4 4135.71 592.634   1
  -1  -2  -4 5077.65 396.056   1
   1   2   5 1637.56 302.495   1
  -1  -2  -5 2064.58 449.274   1
  -1  -2  -5 1841.52 303.733   1
  -1  -2  -5 2170.61 516.790   1
  -1  -2  -5 1782.13 225.228   1
   1   2   5 1460.59 370.781   1
  -1  -2  -6 32272.7 749.028   1
  -1  -2  -6 31638.5 1050.99   1
  -1  -2  -6 25990.9 1303.43   1
  -1  -2  -6 33703.9 1407.29   1
   1   2   6 27786.6 963.401   1
   1   2   6 27501.7 1093.61   1
  -1  -2  -7 17640.2 604.796   1
  -1  -2  -7 18110.2 827.536   1
  -1  -2  -7 12947.8 994.042   1
   1   2   7 13400.2 724.196   1
  -1  -2  -7 19665.5 1176.53   1
   1   2   7 14307.1 905.445   1
  -1  -2  -8 12666.0 746.826   1
   1   2   8 14352.3 818.802   1
   1   2   8 13045.8 923.903   1
  -1  -2  -8 11754.9 533.841   1
  -1  -2  -8 11534.3 1001.19   1
  -1  -2  -9 2361.36 647.062   1
   1   2   9 4843.95 577.743   1
   1   2   9 4551.43 688.841   1
  -1  -2  -9 4095.13 718.558   1
  -1  -2  -9 4275.66 512.608   1
  -1  -2  -9 3994.52 361.018   1
  -1  -2 -10 3305.72 532.819   1
   1   2  10 2332.01 590.760   1
  -1  -2 -10 3770.95 767.970   1
   1   2  11 229.871 391.180   1
   1   2  11-647.481 536.886   1
  -1  -2 -11-158.898 358.915   1
  -1  -2 -11 15.6679 525.066   1
   1   2  12 2336.12 562.148   1
   1   2  12 1381.03 318.404   1
   1   2  12 1520.38 706.799   1
  -1  -2 -12 1210.25 482.269   1
  -1  -2 -12 889.294 659.999   1
   1   2  13 1207.26 660.740   1
   1   2  13 1992.90 590.402   1
  -1  -2 -13 61.0340 649.915   1
   1   2  14 1281.92 617.812   1
  -1  -2 -14 1295.49 790.734   1
  -1  -3  15 265.107 487.617   1
  -1  -3  14 134.093 510.116   1
   1   3 -14 262.709 446.150   1
  -1  -3  14 325.956 736.700   1
   1   3 -14 893.189 773.097   1
   1   3 -13 1287.57 546.644   1
  -1  -3  13 1703.52 796.433   1
  -1  -3  13 1001.13 526.153   1
  -1  -3  13 962.298 532.150   1
   1   3 -13 1925.08 863.598   1
   1   3 -12 2311.67 798.694   1
  -1  -3  12 2169.55 543.256   1
  -1  -3  12 1842.57 561.228   1
   1   3 -12 2397.37 668.173   1
  -1  -3  12 2732.22 785.432   1
  -1  -3  11 5970.09 893.361   1
   1   3 -11 4201.05 699.108   1
   1   3 -11 4827.00 903.323   1
  -1  -3  11 6819.33 681.894   1
  -1  -3  11 4469.09 638.737   1
  -1  -3  10 3640.23 531.856   1
   1   3 -10 2132.88 652.830   1
  -1  -3  10 3275.62 741.818   1
   1   3 -10 2126.19 530.076   1
  -1  -3  10 3216.45 558.020   1
   1   3  -9 1719.33 623.243   1
  -1  -3   9 3614.29 547.138   1
   1   3  -9 2372.75 619.416   1
  -1  -3   9 2481.18 577.277   1
  -1  -3   9 2207.65 428.040   1
   1   3  -9 1994.24 505.030   1
  -1  -3   8 1576.99 415.046   1
   1   3  -8 588.189 346.436   1
  -1  -3   8 1496.61 336.006   1
   1   3  -8 741.957 473.174   1
   1   3  -8 1284.18 508.625   1
  -1  -3   8 1136.88 502.928   1
  -1  -3   7 1784.31 364.222   1
   1   3  -7 1047.32 337.528   1
   1   3  -7 1200.19 487.683   1
   1   3  -7 1948.34 504.543   1
  -1  -3   7 1662.07 300.974   1
  -1  -3   7 1500.04 466.341   1
  -1  -3   6 11838.6 781.176   1
   1   3  -6 11020.9 725.854   1
   1   3  -6 10662.1 674.509   1
  -1  -3   6 13848.1 597.017   1
  -1  -3   6 12719.1 644.785   1
  -1  -3   5 81386.5 1498.76   1
  -1  -3   5 90243.1 1321.37   1
  -1  -3   5 67248.2 1583.63   1
  -1  -3   5 68488.2 1665.68   1
   1   3  -5 58101.5 1245.66   1
   1   3  -5 90849.6 1745.68   1
  -1  -3   4 30785.3 685.056   1
   1   3  -4 30773.4 1003.16   1
  -1  -3   4 29647.6 1005.03   1
  -1  -3   3 44884.0 749.748   1
  -1  -3   3 43700.4 941.158   1
  -1  -3   3 45922.9 1148.36   1
  -1  -3   2 50967.0 982.238   1
  -1  -3   2 57258.4 1040.41   1
  -1  -3   2 56306.9 1111.75   1
  -1  -3   2 59156.9 612.348   1
   1   3  -2 54191.3 810.640   1
   1   3  -2 55013.5 589.938   1
   1   3  -2 48680.8 1105.91   1
  -1  -3   1 280552. 1970.13   1
   1   3  -1 271082. 1639.39   1
  -1  -3   0 27677.6 713.573   1
  -1  -3   0 32781.6 649.716   1
   1   3   0 35802.4 472.684   1
  -1  -3   0 20031.6 661.969   1
   1   3   0 36264.6 652.481   1
  -1  -3   0 42337.6 563.104   1
   1   3   1 131891. 1109.58   1
  -1  -3  -1 134953. 1787.30   1
   1   3   1 137873. 1271.73   1
  -1  -3  -1 139167. 1049.44   1
  -1  -3  -1 139563. 1242.60   1
  -1  -3  -1 141362. 1589.56   1
   1   3   2 6064.48 335.397   1
   1   3   2 4608.73 284.382   1
  -1  -3  -2 4980.69 233.064   1
  -1  -3  -2 2699.82 348.211   1
   1   3   2 4674.32 239.285   1
  -1  -3  -2 3726.33 349.524   1
  -1  -3  -3 37889.2 978.812   1
   1   3   3 35630.1 778.621   1
  -1  -3  -3 33904.8 611.073   1
   1   3   3 36375.9 605.592   1
   1   3   3 36694.0 697.284   1
  -1  -3  -3 32311.1 1215.34   1
   1   3   3 36112.4 885.663   1
  -1  -3  -4 27442.0 519.849   1
   1   3   4 15750.3 699.298   1
  -1  -3  -4 26104.8 1190.65   1
   1   3   4 14320.9 604.320   1
  -1  -3  -4 27088.3 902.319   1
  -1  -3  -5 98125.5 1673.55   1
  -1  -3  -5 108670. 2521.29   1
  -1  -3  -5 102857. 2222.86   1
  -1  -3  -5 90511.9 967.765   1
  -1  -3  -6 10890.1 421.873   1
  -1  -3  -6 9929.11 615.643   1
   1   3   6 15962.3 795.740   1
   1   3   6 13346.5 829.517   1
  -1  -3  -6 6803.02 802.648   1
  -1  -3  -6 10187.5 835.787   1
  -1  -3  -7 5888.16 883.459   1
  -1  -3  -7 9714.12 420.808   1
  -1  -3  -7 9432.75 601.594   1
  -1  -3  -7 8228.38 869.389   1
   1   3   7 4569.77 538.760   1
   1   3   7 5589.71 547.032   1
  -1  -3  -8 11583.2 987.292   1
   1   3   8 13410.1 804.949   1
   1   3   8 14791.4 907.628   1
  -1  -3  -8 11294.8 690.018   1
  -1  -3  -8 10016.1 464.553   1
  -1  -3  -9 19024.6 927.389   1
  -1  -3  -9 18695.4 1317.95   1
   1   3   9 28095.2 1368.79   1
   1   3   9 29735.5 1253.12   1
   1   3  10 2094.21 459.811   1
  -1  -3 -10 1998.06 684.764   1
  -1  -3 -10 2866.57 482.112   1
   1   3  10 1038.88 551.337   1
   1   3  11 142.268 375.548   1
   1   3  11 323.428 505.275   1
  -1  -3 -11 920.795 599.862   1
  -1  -3 -11 1480.11 418.604   1
   1   3  12-65.5460 532.757   1
   1   3  12-5.87495 411.872   1
   1   3  12-387.999 287.972   1
  -1  -3 -12 789.756 599.111   1
   1   3  13 529.680 473.475   1
  -1  -3 -13 958.793 701.301   1
   1   3  14-494.108 515.221   1
  -1  -3 -14 430.899 707.919   1
  -1  -4  15 30.8468 543.837   1
   1   4 -14-654.564 525.594   1
  -1  -4  14 773.371 822.462   1
   1   4 -14 1622.93 879.116   1
  -1  -4  14 246.066 509.515   1
  -1  -4  14-624.566 587.831   1
   1   4 -13 1601.43 900.875   1
  -1  -4  13 579.019 538.393   1
  -1  -4  13 1913.63 788.236   1
  -1  -4  13 1541.30 562.082   1
   1   4 -13 1447.11 627.574   1
   1   4 -12-577.401 466.796   1
   1   4 -12 611.391 696.884   1
  -1  -4  12-336.105 476.986   1
  -1  -4  12 147.835 417.228   1
  -1  -4  12 167.760 607.647   1
  -1  -4  11 1425.19 509.768   1
  -1  -4  11 1041.75 617.120   1
  -1  -4  11 1453.93 492.759   1
   1   4 -11 709.846 582.033   1
   1   4 -11-141.350 395.544   1
  -1  -4  10 2421.00 532.705   1
   1   4 -10 899.398 595.015   1
  -1  -4  10 1218.83 583.336   1
  -1  -4  10 1882.30 426.992   1
   1   4 -10 1683.47 531.754   1
  -1  -4   9 1290.93 373.711   1
  -1  -4   9 604.204 402.934   1
   1   4  -9 753.830 385.250   1
  -1  -4   9 1051.55 558.375   1
   1   4  -9 1160.92 562.102   1
   1   4  -8 6832.99 767.928   1
  -1  -4   8 8145.61 871.421   1
  -1  -4   8 8959.90 766.043   1
  -1  -4   8 8789.79 607.868   1
   1   4  -8 8544.79 807.962   1
   1   4  -7 796.179 332.019   1
  -1  -4   7 454.618 445.773   1
  -1  -4   7 683.725 265.329   1
   1   4  -7 434.236 376.640   1
   1   4  -7 768.280 370.122   1
  -1  -4   7 746.580 331.968   1
  -1  -4   6 12604.6 692.370   1
   1   4  -6 13806.5 846.931   1
   1   4  -6 7723.98 577.955   1
  -1  -4   6 8322.92 781.078   1
  -1  -4   6 9881.98 576.992   1
  -1  -4   5 7732.12 700.329   1
  -1  -4   5 11470.1 750.754   1
   1   4  -5 7420.87 521.480   1
  -1  -4   5 10072.7 598.202   1
   1   4  -5 11646.2 754.978   1
  -1  -4   5 9418.10 499.863   1
  -1  -4   4 7218.72 655.584   1
  -1  -4   4 8851.65 538.193   1
   1   4  -4 4268.71 380.754   1
  -1  -4   4 6878.13 408.531   1
  -1  -4   4 4091.31 601.860   1
  -1  -4   3 8254.48 809.232   1
  -1  -4   3 18859.0 861.292   1
   1   4  -3 6971.03 365.687   1
  -1  -4   3 6182.32 487.983   1
  -1  -4   3 17725.5 732.182   1
   1   4  -3 16397.6 723.497   1
  -1  -4   2 54333.7 1072.11   1
  -1  -4   2 57894.3 1227.94   1
   1   4  -2 57855.0 853.954   1
   1   4  -2 55012.9 551.672   1
   1   4  -1 1974.53 208.620   1
  -1  -4   1 2382.29 283.500   1
  -1  -4   1 1897.26 365.687   1
  -1  -4   1 2411.63 355.382   1
  -1  -4   1 2180.36 325.288   1
  -1  -4   0 26195.4 549.516   1
   1   4   0 21588.4 448.031   1
  -1  -4   0 23133.6 745.043   1
   1   4   0 25827.0 317.126   1
   1   4   0 26648.7 551.909   1
  -1  -4   0 23008.5 632.617   1
   1   4   0 25890.1 613.482   1
  -1  -4   0 23684.0 796.558   1
  -1  -4  -1 99271.2 1634.89   1
  -1  -4  -1 60676.8 870.281   1
   1   4   1 46756.0 642.956   1
  -1  -4  -1 87402.8 1329.07   1
   1   4   1 57317.9 878.690   1
   1   4   2 6595.06 378.724   1
  -1  -4  -2 12802.1 371.390   1
  -1  -4  -2 19102.6 660.097   1
   1   4   2 11812.8 446.413   1
  -1  -4  -2 22433.5 889.029   1
  -1  -4  -3 20127.4 437.407   1
   1   4   3 15188.3 555.136   1
   1   4   3 7915.75 438.119   1
  -1  -4  -3 13856.1 317.136   1
   1   4   3 17956.4 408.268   1
  -1  -4  -3 23578.9 804.735   1
  -1  -4  -3 22028.7 937.768   1
  -1  -4  -4 4662.29 432.183   1
  -1  -4  -4 5108.24 616.683   1
   1   4   4 963.792 279.479   1
  -1  -4  -4 4272.21 198.863   1
   1   4   4 2085.22 266.903   1
  -1  -4  -5 5103.84 346.141   1
  -1  -4  -5 15818.4 414.749   1
   1   4   5 8094.74 561.337   1
  -1  -4  -5 12726.0 680.920   1
  -1  -4  -5 11316.1 897.552   1
   1   4   5 8474.57 505.975   1
   1   4   6 71.7335 281.952   1
   1   4   6 119.328 286.555   1
  -1  -4  -6 92.6173 117.679   1
  -1  -4  -6-55.4393 343.956   1
  -1  -4  -6 184.207 231.010   1
  -1  -4  -7 8107.20 835.234   1
  -1  -4  -7 9079.11 356.275   1
  -1  -4  -7 9711.90 651.269   1
   1   4   7 14788.9 844.792   1
   1   4   7 15927.3 843.872   1
  -1  -4  -8 15900.2 869.975   1
   1   4   8 28561.9 1170.02   1
  -1  -4  -8 16497.3 1185.50   1
   1   4   8 26291.4 1188.56   1
   1   4   9 1504.29 402.280   1
  -1  -4  -9 826.513 341.887   1
  -1  -4  -9 1277.55 593.524   1
   1   4   9 1127.33 461.969   1
  -1  -4 -10 3186.97 771.111   1
   1   4  10 4313.32 746.138   1
  -1  -4 -10 1872.90 534.960   1
  -1  -4 -11 11100.9 900.635   1
   1   4  11 8319.62 606.523   1
  -1  -4 -11 9525.57 1051.81   1
   1   4  12 2420.65 434.914   1
   1   4  12 1767.05 568.891   1
  -1  -4 -12 1412.07 720.244   1
  -1  -4 -13-335.170 609.045   1
   1   4  13 46.5664 452.624   1
   1   4  13-86.7470 280.040   1
  -1  -4 -14 317.844 679.390   1
  -1  -5  14-782.490 602.341   1
   1   5 -14-220.890 495.308   1
  -1  -5  14 213.513 486.308   1
  -1  -5  13-323.230 691.093   1
  -1  -5  13 654.707 462.717   1
   1   5 -13 699.835 746.292   1
   1   5 -13-84.7823 544.313   1
  -1  -5  13 1502.21 614.287   1
   1   5 -12 275.200 492.146   1
  -1  -5  12 139.739 491.153   1
  -1  -5  12 509.518 614.049   1
  -1  -5  12-234.505 416.644   1
   1   5 -12-1167.60 736.318   1
   1   5 -11 1555.85 556.865   1
   1   5 -11 1515.40 685.462   1
  -1  -5  11 2028.88 696.959   1
  -1  -5  11 1813.91 530.291   1
  -1  -5  11 2268.67 530.125   1
  -1  -5  10-480.706 449.505   1
   1   5 -10 272.922 450.807   1
  -1  -5  10 288.492 378.773   1
   1   5 -10 1185.04 605.776   1
  -1  -5  10 494.515 536.047   1
  -1  -5   9 15596.5 875.085   1
   1   5  -9 6551.13 849.420   1
   1   5  -9 6044.80 921.087   1
  -1  -5   9 13157.6 933.540   1
  -1  -5   9 11993.2 1180.22   1
  -1  -5   8 7918.85 940.885   1
  -1  -5   8 9721.86 718.639   1
   1   5  -8 9636.34 796.509   1
  -1  -5   8 8952.52 815.234   1
   1   5  -7 2615.99 543.861   1
   1   5  -7 2754.54 531.651   1
  -1  -5   7 6336.74 733.412   1
  -1  -5   7 6034.70 628.284   1
  -1  -5   7 7027.26 534.624   1
   1   5  -7 4055.91 565.775   1
  -1  -5   6 7042.99 684.026   1
   1   5  -6 2662.02 476.043   1
   1   5  -6 3972.42 473.935   1
  -1  -5   6 7071.96 475.069   1
  -1  -5   6 5519.22 507.633   1
  -1  -5   6 3963.32 547.904   1
   1   5  -5 1319.86 375.745   1
  -1  -5   5 2663.11 308.144   1
   1   5  -5 1982.44 340.437   1
  -1  -5   5 2090.81 442.076   1
  -1  -5   5 1868.59 432.507   1
  -1  -5   5 1903.00 340.664   1
   1   5  -4 645.695 220.868   1
  -1  -5   4 694.097 253.711   1
  -1  -5   4 181.328 304.876   1
   1   5  -4 16.4310 268.531   1
  -1  -5   4 611.670 325.198   1
  -1  -5   4 1003.97 232.637   1
   1   5  -3 10774.1 673.474   1
  -1  -5   3 10639.8 586.352   1
  -1  -5   3 8490.66 651.656   1
  -1  -5   3 8646.46 678.744   1
   1   5  -3 7538.81 423.822   1
  -1  -5   3 10827.4 412.522   1
  -1  -5   2 1522.16 287.503   1
  -1  -5   2 1651.58 191.266   1
   1   5  -2 1651.93 213.654   1
  -1  -5   2 1081.93 409.299   1
  -1  -5   2 1772.12 360.170   1
   1   5  -2 2004.20 157.274   1
  -1  -5   1 3290.99 405.658   1
  -1  -5   1 3018.75 347.955   1
   1   5  -1 2738.82 266.721   1
  -1  -5   1 3191.50 345.307   1
  -1  -5   0 6018.38 370.839   1
  -1  -5   0 5340.51 463.925   1
   1   5   0 6953.13 219.390   1
  -1  -5   0 5455.52 430.022   1
   1   5   0 5102.59 280.771   1
  -1  -5   0 6430.75 332.898   1
   1   5   0 5637.12 342.597   1
  -1  -5  -1 115800. 1830.02   1
  -1  -5  -1 64592.3 1025.51   1
   1   5   1 50742.2 938.967   1
   1   5   1 54823.0 694.153   1
  -1  -5  -1 95601.1 1594.25   1
   1   5   2 25267.1 730.282   1
  -1  -5  -2 37751.6 1192.24   1
   1   5   2 24479.8 592.080   1
  -1  -5  -2 33886.9 930.192   1
  -1  -5  -2 27403.8 584.322   1
   1   5   3 39232.3 956.946   1
  -1  -5  -3 28252.0 1189.72   1
   1   5   3 40138.1 883.383   1
  -1  -5  -3 33427.3 590.329   1
  -1  -5  -3 32444.0 982.327   1
  -1  -5  -4 7371.71 224.323   1
   1   5   4 11347.3 560.239   1
  -1  -5  -4 7736.96 299.854   1
  -1  -5  -4 7139.82 608.911   1
  -1  -5  -4 6882.90 481.299   1
   1   5   4 13993.8 451.853   1
   1   5   4 12425.2 559.879   1
   1   5   4 5392.89 266.044   1
   1   5   5-33.7483 217.872   1
   1   5   5 122.781 175.957   1
  -1  -5  -5 112.932 90.6047   1
  -1  -5  -5 61.7567 213.413   1
   1   5   5-53.6903 221.277   1
  -1  -5  -5 77.5492 64.3071   1
  -1  -5  -5-32.2328 283.661   1
  -1  -5  -6 1278.52 290.146   1
   1   5   6 2775.19 422.224   1
  -1  -5  -6 1600.00 504.828   1
   1   5   6 3575.41 417.533   1
   1   5   7 35167.0 1174.47   1
  -1  -5  -7 19117.7 1211.09   1
   1   5   7 38442.4 1363.06   1
  -1  -5  -7 17514.7 911.362   1
   1   5   8 73.0858 343.119   1
  -1  -5  -8 70.3829 390.651   1
   1   5   8 65.3929 347.295   1
  -1  -5  -8-189.105 264.383   1
  -1  -5  -9 549.637 491.189   1
  -1  -5  -9-81.9489 287.439   1
   1   5   9 227.492 364.657   1
  -1  -5 -10 8250.80 1016.79   1
  -1  -5 -10 7345.26 755.267   1
   1   5  10 5659.95 528.596   1
  -1  -5 -11 7053.17 1094.34   1
   1   5  11 8263.81 646.422   1
  -1  -5 -12 273.330 596.375   1
   1   5  12 378.791 479.355   1
   1   5  12 543.609 304.909   1
  -1  -5 -13 421.542 648.241   1
   1   5  13 688.565 489.298   1
   1   5  13 779.922 391.800   1
   1   6 -14 40.2577 633.617   1
  -1  -6  14 478.019 561.172   1
   1   6 -13 828.853 736.270   1
   1   6 -13 462.386 564.311   1
  -1  -6  13-392.118 706.497   1
  -1  -6  13 980.604 624.448   1
  -1  -6  12 1966.21 802.265   1
  -1  -6  12 4330.17 635.452   1
   1   6 -12 597.436 602.079   1
   1   6 -12 2441.31 687.734   1
  -1  -6  12 3095.83 700.353   1
  -1  -6  11 259.016 389.635   1
  -1  -6  11-184.463 487.871   1
  -1  -6  11 138.674 620.542   1
   1   6 -11 220.435 434.271   1
   1   6 -11-42.3233 596.332   1
  -1  -6  10 883.536 445.504   1
   1   6 -10 1318.00 493.470   1
  -1  -6  10 77.6577 561.478   1
  -1  -6  10 1297.35 438.595   1
   1   6 -10 1341.57 641.193   1
  -1  -6   9 2360.33 688.856   1
  -1  -6   9 2745.33 578.904   1
   1   6  -9 1762.21 548.938   1
  -1  -6   9 3128.09 482.985   1
   1   6  -9 825.432 497.491   1
  -1  -6   8 15456.8 1166.43   1
   1   6  -8 6515.63 903.978   1
  -1  -6   8 21245.0 933.614   1
  -1  -6   8 16816.7 1054.26   1
   1   6  -8 7966.30 877.897   1
  -1  -6   7 36357.7 1100.80   1
  -1  -6   7 36935.6 1557.45   1
  -1  -6   6 9067.98 776.174   1
   1   6  -6 9321.02 591.784   1
  -1  -6   6 9758.97 567.961   1
   1   6  -6 5785.83 646.567   1
  -1  -6   6 7325.37 648.505   1
  -1  -6   6 4142.79 618.367   1
  -1  -6   5 380.496 332.841   1
  -1  -6   5 194.096 216.977   1
  -1  -6   5 292.083 282.380   1
  -1  -6   5 174.354 377.039   1
   1   6  -5-100.971 247.475   1
   1   6  -5 151.261 335.007   1
  -1  -6   4 5885.68 408.768   1
   1   6  -4 4918.86 377.894   1
   1   6  -4 6620.05 604.690   1
  -1  -6   4 8047.63 691.988   1
  -1  -6   4 6702.47 524.925   1
  -1  -6   4 4293.28 583.400   1
  -1  -6   3 1473.52 409.017   1
  -1  -6   3 3236.60 417.493   1
  -1  -6   3 1964.03 287.129   1
   1   6  -3 4109.72 495.956   1
   1   6  -3 1699.63 251.115   1
  -1  -6   2 2608.66 361.719   1
   1   6  -2 3534.09 237.722   1
  -1  -6   2 5482.12 528.298   1
  -1  -6   2 2244.75 272.143   1
  -1  -6   2 4267.09 459.119   1
   1   6  -2 2031.63 230.366   1
  -1  -6   2 2260.64 402.216   1
   1   6  -1 15286.0 348.148   1
  -1  -6   1 8614.34 704.487   1
  -1  -6   1 11329.7 568.958   1
   1   6  -1 12157.5 288.310   1
  -1  -6   1 10236.9 588.985   1
  -1  -6   1 14411.7 612.126   1
   1   6  -1 12860.4 504.603   1
   1   6   0 26247.7 434.967   1
   1   6   0 21507.8 683.414   1
  -1  -6   0 19369.3 885.726   1
   1   6   0 23996.9 601.081   1
  -1  -6   0 29494.2 692.868   1
  -1  -6   0 24765.7 900.542   1
  -1  -6   0 24172.4 723.664   1
   1   6   1 4442.89 216.394   1
  -1  -6  -1 5047.02 310.461   1
   1   6   1 4888.34 246.699   1
   1   6   1 4127.60 331.485   1
   1   6   2 21495.0 582.511   1
  -1  -6  -2 40035.0 1239.69   1
  -1  -6  -2 23942.3 628.987   1
   1   6   2 25551.9 745.156   1
  -1  -6  -2 35238.2 1020.82   1
   1   6   3 495.362 191.094   1
  -1  -6  -3 294.193 131.358   1
  -1  -6  -3 177.504 278.554   1
   1   6   3 342.442 185.524   1
  -1  -6  -3 287.002 193.532   1
   1   6   4 1793.87 170.293   1
  -1  -6  -4 2977.05 472.654   1
  -1  -6  -4 2953.26 395.919   1
  -1  -6  -4 1597.47 153.645   1
   1   6   4 1925.34 296.018   1
   1   6   4 1237.01 272.726   1
   1   6   5 8245.23 528.884   1
   1   6   5 8747.41 577.318   1
   1   6   5 8382.34 416.700   1
  -1  -6  -6 9041.26 660.336   1
   1   6   6 5431.82 459.200   1
  -1  -6  -6 9626.60 822.395   1
   1   6   6 1274.03 374.174   1
   1   6   6 1582.69 325.334   1
   1   6   7 978.382 289.009   1
  -1  -6  -7 308.123 286.637   1
  -1  -6  -7 374.538 381.851   1
  -1  -6  -8 784.323 306.757   1
  -1  -6  -8 1658.24 588.620   1
   1   6   8 1641.61 330.996   1
   1   6   8 1628.54 426.471   1
   1   6   9 1388.73 349.570   1
  -1  -6  -9 2691.87 674.751   1
  -1  -6  -9 3415.39 538.687   1
   1   6  10 730.079 301.906   1
   1   6  10 785.102 417.892   1
   1   6  11 1310.19 335.763   1
   1   6  11 1819.46 559.391   1
  -1  -6 -11 2365.46 753.566   1
   1   6  12 939.569 510.776   1
  -1  -6 -12 703.479 644.100   1
   1   6  12 815.348 378.599   1
  -1  -6 -13 242.465 590.442   1
   1   6  13 172.032 289.783   1
   1   6  13 222.665 493.292   1
   1   6  14 775.731 384.135   1
  -1  -7  13 779.974 727.460   1
   1   7 -13 29.2888 663.175   1
   1   7 -13 461.899 553.913   1
  -1  -7  13-267.112 564.976   1
   1   7 -12-187.717 637.028   1
  -1  -7  12 480.091 586.838   1
  -1  -7  12 300.472 681.701   1
   1   7 -12-113.780 495.369   1
  -1  -7  11 599.442 660.559   1
  -1  -7  11 687.459 492.570   1
   1   7 -11 1067.44 524.322   1
   1   7 -11 1292.60 682.924   1
   1   7 -10-374.110 512.979   1
  -1  -7  10 147.757 419.074   1
  -1  -7  10-721.943 591.967   1
   1   7 -10-19.1038 422.689   1
  -1  -7   9 661.451 360.983   1
   1   7  -9 153.970 407.952   1
  -1  -7   9 28.2280 401.555   1
   1   7  -9 26.0190 376.881   1
  -1  -7   8-679.854 443.441   1
  -1  -7   8-791.295 536.039   1
   1   7  -8-261.138 392.225   1
  -1  -7   8 65.7609 325.073   1
   1   7  -8 487.174 386.122   1
  -1  -7   7 23932.6 1324.19   1
  -1  -7   7 27060.5 1023.92   1
  -1  -7   6 6741.67 673.063   1
  -1  -7   6 7910.11 563.642   1
   1   7  -6 4359.74 645.854   1
  -1  -7   6 8957.11 829.055   1
  -1  -7   6 4881.93 655.643   1
  -1  -7   5 2980.89 535.462   1
  -1  -7   5 3599.78 391.083   1
   1   7  -5 2820.71 550.339   1
   1   7  -5 4371.77 406.883   1
  -1  -7   5 2456.63 546.648   1
  -1  -7   5 2276.49 435.120   1
  -1  -7   4 22986.5 1066.31   1
  -1  -7   4 18467.5 863.359   1
   1   7  -4 27466.2 756.550   1
  -1  -7   4 28049.4 771.618   1
   1   7  -4 19800.0 1012.57   1
  -1  -7   4 17226.0 1013.40   1
   1   7  -3 32898.7 821.003   1
   1   7  -3 30005.1 1153.78   1
  -1  -7   3 20406.4 996.428   1
  -1  -7   3 22194.8 863.821   1
  -1  -7   3 31454.3 741.743   1
  -1  -7   3 27734.9 1037.74   1
  -1  -7   2 3429.05 394.147   1
  -1  -7   2 4387.63 531.456   1
   1   7  -2 3899.98 234.922   1
  -1  -7   2 3440.60 442.135   1
   1   7  -2 3668.58 311.455   1
   1   7  -1 10834.5 352.253   1
  -1  -7   1 9195.66 553.203   1
  -1  -7   1 19828.7 960.847   1
  -1  -7   1 9622.92 574.614   1
   1   7  -1 4746.24 295.733   1
  -1  -7   1 15648.5 770.570   1
   1   7  -1 7606.85 417.038   1
  -1  -7   0 17613.0 815.555   1
  -1  -7   0 3382.10 318.190   1
   1   7   0 6908.54 268.194   1
  -1  -7   0 7317.93 460.941   1
   1   7   0 3775.05 348.057   1
  -1  -7   0 13523.6 693.827   1
  -1  -7  -1 28177.1 1062.41   1
   1   7   1 19603.4 698.066   1
   1   7   1 21932.3 539.747   1
  -1  -7  -1 24951.9 954.825   1
   1   7   1 19781.4 463.616   1
  -1  -7  -1 16870.7 638.101   1
  -1  -7  -2 8764.65 565.743   1
   1   7   2 11902.9 449.527   1
   1   7   2 11832.4 580.884   1
  -1  -7  -2 7539.80 632.892   1
  -1  -7  -2 9657.81 450.361   1
   1   7   3 2593.33 345.421   1
   1   7   3 5294.72 478.470   1
   1   7   4 9091.92 524.426   1
   1   7   4 10066.0 547.060   1
  -1  -7  -4 5857.93 278.960   1
  -1  -7  -4 3760.37 566.217   1
  -1  -7  -4 3369.11 403.171   1
  -1  -7  -5 8535.30 642.933   1
   1   7   5 3142.76 398.970   1
   1   7   5 1308.25 316.528   1
  -1  -7  -5 8935.53 800.382   1
   1   7   6 3745.98 425.418   1
  -1  -7  -6 2307.18 539.128   1
   1   7   6 3010.10 457.471   1
  -1  -7  -7 133.826 252.435   1
  -1  -7  -7 570.160 396.127   1
   1   7   7-4.68707 229.684   1
   1   7   7 397.893 369.979   1
  -1  -7  -8 0.15697 380.760   1
   1   7   8 244.209 251.222   1
   1   7   8 152.767 388.156   1
  -1  -7  -8 266.632 251.038   1
  -1  -7  -9 593.135 469.638   1
   1   7   9 925.074 339.865   1
  -1  -7 -10 624.350 506.366   1
   1   7  10 658.633 430.001   1
   1   7  10 480.686 299.767   1
   1   7  11 2331.59 449.517   1
  -1  -7 -11 1498.99 640.183   1
   1   7  11 3377.69 678.868   1
   1   7  12-1000.92 500.808   1
  -1  -7 -12-559.752 589.616   1
   1   7  12 224.479 339.838   1
   1   7  13 363.316 342.528   1
  -1  -7 -13 655.167 642.451   1
  -1  -8  12-160.623 543.671   1
   1   8 -12-135.739 525.927   1
   1   8 -12-69.8817 656.880   1
  -1  -8  12 185.720 635.770   1
   1   8 -11 120.120 612.387   1
  -1  -8  11-36.0943 502.883   1
   1   8 -11-491.566 544.896   1
  -1  -8  11-1117.00 661.872   1
  -1  -8  10 288.057 437.472   1
   1   8 -10-610.759 530.384   1
   1   8 -10 911.297 526.046   1
  -1  -8  10 1166.42 715.505   1
  -1  -8   9 235.893 526.786   1
  -1  -8   9 495.385 432.574   1
   1   8  -9 601.701 442.702   1
   1   8  -9 463.716 498.301   1
  -1  -8   8 301.518 399.597   1
  -1  -8   8 775.141 517.742   1
   1   8  -8-5.65929 367.153   1
   1   8  -8 410.162 424.243   1
  -1  -8   7 250.642 457.569   1
   1   8  -7 335.030 412.894   1
  -1  -8   7-32.4144 377.958   1
  -1  -8   6 15066.8 1004.19   1
  -1  -8   6 13347.9 978.340   1
  -1  -8   5 36573.0 1555.31   1
  -1  -8   5 39534.7 1468.73   1
  -1  -8   4 53839.5 1620.37   1
  -1  -8   4 51074.4 1725.56   1
   1   8  -3 15860.0 602.808   1
   1   8  -3 16798.0 932.043   1
  -1  -8   3 10897.6 784.110   1
  -1  -8   3 14533.2 802.592   1
  -1  -8   3 11282.7 722.804   1
  -1  -8   2 2971.66 459.641   1
  -1  -8   2 2124.54 344.402   1
  -1  -8   2 1996.21 427.971   1
   1   8  -2 2722.54 282.332   1
  -1  -8   1 7399.53 633.955   1
   1   8  -1 3942.03 230.821   1
   1   8  -1 3307.33 324.173   1
  -1  -8   1 6038.90 584.820   1
  -1  -8   1 2640.23 362.098   1
  -1  -8   1 3504.30 395.966   1
  -1  -8   0 360.693 234.570   1
  -1  -8   0 493.585 226.480   1
   1   8   0 120.851 182.995   1
  -1  -8   0 1214.91 336.590   1
   1   8   0 616.552 150.798   1
  -1  -8   0 882.671 257.341   1
  -1  -8  -1 1570.37 373.557   1
  -1  -8  -1 1132.78 259.156   1
   1   8   1 943.048 179.124   1
   1   8   1 1729.64 210.159   1
  -1  -8  -1 2084.49 371.333   1
   1   8   1 1660.87 266.903   1
   1   8   2 202.580 194.296   1
  -1  -8  -2 610.698 298.617   1
  -1  -8  -2 522.406 247.770   1
  -1  -8  -2 44.4855 185.821   1
   1   8   2 209.062 173.709   1
   1   8   3 783.062 245.177   1
   1   8   3 664.806 246.873   1
  -1  -8  -3 1324.80 257.032   1
   1   8   4 5399.92 437.198   1
  -1  -8  -4 5463.35 547.167   1
   1   8   4 6109.78 498.233   1
   1   8   5 4912.77 471.496   1
  -1  -8  -5 7685.40 620.261   1
  -1  -8  -5 9169.91 897.073   1
   1   8   5 6535.86 513.697   1
  -1  -8  -6 1591.62 367.035   1
   1   8   6 233.028 272.211   1
   1   8   6 744.197 273.006   1
  -1  -8  -6 2333.81 539.790   1
   1   8   7 242.530 362.491   1
  -1  -8  -7 2821.88 569.982   1
   1   8   7 523.093 312.793   1
  -1  -8  -7 3338.76 517.719   1
   1   8   8 147.446 246.148   1
   1   8   8-410.000 438.659   1
   1   8   9 333.245 297.609   1
   1   8   9 12.5665 400.812   1
  -1  -8  -9 491.281 443.342   1
   1   8  10 201.537 297.066   1
  -1  -8 -10 379.498 470.786   1
   1   8  10-154.412 402.997   1
   1   8  11 446.834 337.125   1
   1   8  11-163.430 457.085   1
  -1  -8 -11 941.473 581.645   1
   1   8  12-382.338 355.613   1
   1   8  12 1002.15 531.032   1
  -1  -8 -12-209.886 532.279   1
  -1  -9  12 864.399 665.658   1
  -1  -9  11 594.990 587.122   1
  -1  -9  11 1093.01 684.386   1
   1   9 -11 602.902 571.105   1
   1   9 -11-484.700 667.197   1
  -1  -9  10 768.199 614.389   1
   1   9 -10 31.0386 454.420   1
  -1  -9  10-270.566 492.584   1
   1   9 -10 170.842 483.378   1
  -1  -9   9-234.242 510.582   1
   1   9  -9-124.916 392.749   1
   1   9  -9-464.363 523.142   1
  -1  -9   9 1006.60 487.545   1
  -1  -9   8 293.950 471.780   1
   1   9  -8-74.1161 387.719   1
   1   9  -8 527.506 405.246   1
  -1  -9   8-236.876 499.400   1
  -1  -9   7 168.955 453.617   1
  -1  -9   7 328.125 457.513   1
   1   9  -7 995.866 501.204   1
  -1  -9   6 428.019 384.045   1
  -1  -9   6-156.625 430.333   1
   1   9  -6-388.528 405.036   1
  -1  -9   6-52.1396 389.999   1
   1   9  -5 9327.20 892.335   1
  -1  -9   5 10813.8 876.060   1
  -1  -9   5 9006.50 808.242   1
  -1  -9   5 7657.21 818.203   1
  -1  -9   4 2430.73 501.882   1
  -1  -9   4 3296.08 578.959   1
   1   9  -4 4141.29 385.766   1
   1   9  -4 4271.47 583.580   1
  -1  -9   4 2791.76 528.182   1
   1   9  -3 4005.39 368.388   1
   1   9  -3 4497.90 598.730   1
  -1  -9   3 3555.59 520.948   1
  -1  -9   3 2608.38 464.104   1
  -1  -9   3 2328.27 440.359   1
  -1  -9   2 62058.1 1528.88   1
   1   9  -2 56541.2 1161.31   1
  -1  -9   2 42197.5 1368.17   1
  -1  -9   2 34873.0 1324.02   1
  -1  -9   1 4782.47 439.583   1
   1   9  -1 4503.67 378.302   1
  -1  -9   1 3365.84 452.767   1
  -1  -9   1 3979.46 568.677   1
  -1  -9   0 7342.37 611.643   1
  -1  -9   0 6269.42 690.216   1
  -1  -9  -1 3430.10 421.463   1
   1   9   1 2166.86 349.275   1
   1   9   2 2023.70 339.917   1
  -1  -9  -2 3394.44 371.594   1
  -1  -9  -3 1726.28 438.949   1
  -1  -9  -3 1867.24 383.856   1
   1   9   3 3573.10 352.864   1
   1   9   3 4024.08 421.289   1
   1   9   4 831.765 259.758   1
   1   9   4 1006.01 282.350   1
  -1  -9  -4 1714.61 377.171   1
  -1  -9  -5 8054.67 796.448   1
   1   9   5 8285.99 637.945   1
   1   9   5 10375.8 632.260   1
  -1  -9  -6 11200.3 985.692   1
   1   9   6 11365.4 747.643   1
   1   9   6 10987.0 679.726   1
  -1  -9  -6 8465.89 715.422   1
   1   9   7 4457.82 486.671   1
  -1  -9  -7 2470.28 573.087   1
   1   9   7 3026.27 657.944   1
   1   9   8 3751.29 491.016   1
  -1  -9  -8 2429.49 642.902   1
  -1  -9  -9 768.903 564.635   1
   1   9   9 1419.92 370.791   1
   1   9   9 1611.55 489.567   1
   1   9  10 404.108 334.477   1
   1   9  10 223.702 408.583   1
  -1  -9 -10 19.2617 525.455   1
   1   9  11 71.0097 314.767   1
  -1  -9 -11 718.456 628.480   1
   1   9  11-217.403 428.181   1
   1   9  12 892.263 509.695   1
   1  10 -11 278.838 606.007   1
   1  10 -11 344.551 641.682   1
  -1 -10  11 151.457 647.397   1
  -1 -10  10 215.418 537.886   1
   1  10 -10-1025.73 590.825   1
  -1 -10  10-28.9196 593.013   1
   1  10 -10 56.3890 488.036   1
   1  10  -9 23.0202 418.360   1
   1  10  -9 117.618 463.422   1
  -1 -10   9 1192.38 548.755   1
  -1 -10   9 763.332 648.734   1
  -1 -10   8 200.680 419.669   1
   1  10  -8-379.411 421.212   1
  -1 -10   8 538.080 578.686   1
   1  10  -8 173.890 407.386   1
   1  10  -7 1849.29 617.033   1
  -1 -10   7 2220.02 562.902   1
  -1 -10   7 1882.55 666.686   1
   1  10  -6-205.798 412.115   1
  -1 -10   6-152.993 449.541   1
  -1 -10   6 484.965 471.432   1
  -1 -10   6-318.769 402.053   1
  -1 -10   5 2280.39 523.358   1
  -1 -10   5 3528.39 631.191   1
  -1 -10   5 2676.25 587.180   1
   1  10  -5 3306.39 624.032   1
  -1 -10   4 4508.77 632.377   1
  -1 -10   4 3541.80 568.488   1
   1  10  -4 4441.86 624.708   1
  -1 -10   4 2758.26 585.123   1
  -1 -10   3 776.642 414.126   1
  -1 -10   3 869.457 393.975   1
   1  10  -3 1072.10 273.491   1
   1  10  -3 846.276 425.666   1
  -1 -10   3 343.526 382.841   1
  -1 -10   2 28675.6 1221.78   1
   1  10  -2 40139.1 1055.54   1
  -1 -10   2 44509.1 1317.92   1
  -1 -10   2 25418.1 1237.51   1
  -1 -10   1 4050.55 513.885   1
   1  10  -1 3958.10 411.033   1
  -1 -10   0 8386.86 741.991   1
   1  10   0 8813.97 556.127   1
  -1 -10  -1 255.140 328.401   1
   1  10   1 202.003 251.394   1
  -1 -10  -1 180.114 280.889   1
  -1 -10  -1 118.665 281.770   1
   1  10   2 237.997 238.890   1
  -1 -10  -2 658.959 323.992   1
   1  10   3 3278.66 422.335   1
  -1 -10  -3 1807.93 415.857   1
  -1 -10  -3 2043.00 447.734   1
  -1 -10  -4 4748.83 539.417   1
  -1 -10  -4 5447.84 657.385   1
  -1 -10  -5 4529.60 555.709   1
  -1 -10  -5 6725.69 773.872   1
   1  10   6 877.683 309.554   1
  -1 -10  -6 1477.24 501.849   1
  -1 -10  -7-285.920 454.670   1
   1  10   7 766.649 322.558   1
   1  10   8 44.0820 301.517   1
  -1 -10  -8-161.538 425.678   1
  -1 -10  -9 580.486 517.079   1
   1  10   9 1436.53 408.447   1
  -1 -10 -10-322.083 522.278   1
   1  10  10 305.525 332.222   1
  -1 -10 -11 350.294 559.784   1
  -1 -11  10 171.342 605.396   1
   1  11 -10-24.1915 510.803   1
  -1 -11  10 1057.26 626.486   1
   1  11 -10-181.627 539.168   1
  -1 -11   9 13.3552 562.339   1
   1  11  -9 46.0443 456.568   1
   1  11  -9-46.5528 487.727   1
  -1 -11   9-610.594 651.202   1
   1  11  -8-201.342 460.222   1
  -1 -11   8 25.8418 590.707   1
  -1 -11   8-11.9518 469.067   1
   1  11  -8 790.268 506.119   1
  -1 -11   7 12.7601 430.157   1
   1  11  -7-547.993 513.324   1
  -1 -11   7-1020.17 579.274   1
  -1 -11   6 157.475 457.335   1
  -1 -11   6 255.678 427.980   1
   1  11  -6-345.180 507.301   1
  -1 -11   6 1073.46 564.213   1
  -1 -11   5 3430.97 628.605   1
  -1 -11   5 3161.36 542.494   1
   1  11  -4 3425.19 599.447   1
  -1 -11   4 2523.55 595.294   1
  -1 -11   3 40.5512 375.694   1
  -1 -11   3 961.792 471.896   1
   1  11  -3 211.641 417.755   1
  -1 -11   2 953.309 435.505   1
   1  11  -2 477.212 244.993   1
  -1 -11   2 617.580 425.016   1
   1  11  -2 472.475 523.085   1
  -1 -11   1-311.789 319.991   1
  -1 -11   1-148.773 333.094   1
   1  11  -1 222.971 242.795   1
  -1 -11   1 123.034 310.824   1
  -1 -11   0 8743.73 817.626   1
  -1 -11   0 8881.83 784.373   1
  -1 -11  -1 1559.72 444.446   1
   1  11   1 839.336 306.541   1
  -1 -11  -2 8611.09 773.228   1
   1  11   2 9847.85 708.780   1
  -1 -11  -3 183.613 296.294   1
   1  11   3-166.838 258.261   1
  -1 -11  -3 411.107 352.600   1
   1  11   4 3596.75 458.740   1
  -1 -11  -4 3851.49 668.926   1
  -1 -11  -4 1950.79 489.936   1
   1  11   5 1363.06 337.114   1
  -1 -11  -5 1354.60 515.372   1
  -1 -11  -6 484.614 401.227   1
   1  11   6-34.9098 262.980   1
  -1 -11  -7 146.143 412.262   1
   1  11   7 589.492 353.516   1
   1  11   8 955.699 377.827   1
  -1 -11  -8 210.058 493.819   1
  -1 -11  -9-768.215 503.312   1
   1  11   9-34.5192 308.401   1
  -1 -11 -10-22.6505 489.298   1
  -1 -12  10-106.000 554.133   1
  -1 -12   9 2319.20 823.445   1
   1  12  -9 217.197 553.414   1
  -1 -12   8 543.748 599.807   1
   1  12  -8 458.379 442.470   1
   1  12  -8 156.096 442.041   1
  -1 -12   8 4.19931 525.049   1
   1  12  -7 603.209 461.490   1
  -1 -12   7 506.139 553.222   1
   1  12  -7-583.070 517.257   1
  -1 -12   6-20.0663 433.772   1
   1  12  -6 224.060 491.956   1
  -1 -12   6-316.530 421.736   1
  -1 -12   5 2934.66 607.311   1
  -1 -12   5 2679.26 597.981   1
   1  12  -5 4235.63 764.080   1
  -1 -12   4 110.328 389.382   1
   1  12  -4 40.0439 396.545   1
  -1 -12   4-18.9464 441.315   1
   1  12  -3 412.876 454.181   1
  -1 -12   3-117.041 424.890   1
  -1 -12   3-300.354 389.055   1
  -1 -12   2 77.1963 358.955   1
   1  12  -2 675.783 470.505   1
  -1 -12   2 120.704 394.280   1
  -1 -12   1 811.715 374.023   1
   1  12  -1 938.986 286.911   1
  -1 -12   1 1298.62 422.325   1
   1  12   0 2306.04 415.559   1
  -1 -12   0 3709.51 600.459   1
  -1 -12  -1 1201.46 451.965   1
  -1 -12  -1 1002.15 496.362   1
   1  12   1 1398.11 351.476   1
  -1 -12  -2 452.051 390.843   1
  -1 -12  -2 837.423 448.907   1
   1  12   2 862.107 365.653   1
  -1 -12  -3 583.961 404.638   1
   1  12   3 887.811 329.787   1
  -1 -12  -3 394.967 344.318   1
   1  12   4 3499.70 482.173   1
  -1 -12  -4 1607.78 568.604   1
  -1 -12  -5 2828.44 613.880   1
   1  12   5 2488.34 459.303   1
  -1 -12  -6 2901.83 661.287   1
   1  12   6 764.959 348.452   1
  -1 -12  -7 1547.13 572.546   1
   1  12   7 879.325 358.160   1
   1  12   8 45.8736 311.577   1
  -1 -12  -8-46.0348 458.124   1
  -1 -12  -9 202.851 517.857   1
   1  13  -7 274.859 513.275   1
  -1 -13   7-312.860 545.908   1
   1  13  -7-602.250 489.159   1
   1  13  -6 74.2121 495.764   1
  -1 -13   6 283.833 521.031   1
  -1 -13   5 54.4122 469.412   1
  -1 -13   4-270.675 526.680   1
  -1 -13   4-235.120 437.453   1
   1  13  -4-250.152 493.448   1
   1  13  -3 54.5940 483.602   1
  -1 -13   3 416.203 440.861   1
  -1 -13   3 51.6845 441.456   1
  -1 -13   2 1064.74 498.301   1
  -1 -13   2 655.238 490.661   1
   1  13  -2 1703.70 572.806   1
  -1 -13   1 2398.75 554.615   1
  -1 -13   0 639.717 397.856   1
   1  13   0 338.179 304.158   1
  -1 -13   0 449.905 422.746   1
  -1 -13  -1 1264.43 494.314   1
   1  13   1 1400.68 383.510   1
  -1 -13  -1 523.475 369.593   1
   1  13   2 1431.26 399.190   1
  -1 -13  -2 1733.27 546.284   1
  -1 -13  -2 1230.10 470.861   1
   1  13   3 316.688 309.439   1
  -1 -13  -3 2099.55 577.279   1
  -1 -13  -4 6092.68 753.427   1
   1  13   4 286.570 315.314   1
  -1 -13  -5 4980.63 776.180   1
   1  13   5 914.900 391.599   1
   1  13   6-73.5256 353.016   1
  -1 -13  -6 216.768 449.262   1
  -1 -13  -7-123.102 423.304   1
   1  13   7 323.580 349.002   1
  -1 -13  -8 88.5785 450.376   1
  -1 -14   6 84.4430 524.503   1
   1  14  -6 586.379 619.228   1
  -1 -14   5 35.0454 523.056   1
   1  14  -5 66.7539 538.092   1
  -1 -14   5-133.742 434.320   1
   1  14  -4 556.174 596.212   1
  -1 -14   4-228.635 485.645   1
  -1 -14   4 480.611 511.574   1
   1  14  -3 836.547 592.607   1
  -1 -14   3 857.255 522.927   1
  -1 -14   2 186.086 477.013   1
   1  14  -2 479.601 444.801   1
  -1 -14   1 1344.85 535.689   1
   1  14  -1 2879.51 684.304   1
  -1 -14   0-539.473 454.662   1
  -1 -14  -1 967.414 490.555   1
  -1 -14  -1-36.0867 435.036   1
   1  14   1 528.652 328.504   1
  -1 -14  -2 198.285 442.482   1
   1  14   2-455.278 335.859   1
  -1 -14  -3 330.306 463.475   1
   1  14   3-22.1370 321.522   1
  -1 -14  -4 347.855 453.133   1
   1  14   4 1628.73 457.426   1
   1  14   5 441.917 363.183   1
  -1 -14  -5-655.044 500.156   1
  -1 -14  -6-67.1176 438.495   1
   1  15  -3 439.578 519.875   1
  -1 -15   3 212.580 477.859   1
   1  15  -2 362.051 528.906   1
  -1 -15   2 247.419 450.958   1
   1  15  -1 280.917 527.460   1
  -1 -15   1 129.586 463.981   1
  -1 -15  -1 550.391 442.574   1
  -1 -15  -2 1433.90 568.119   1
  -1 -15  -3 2358.54 669.955   1
   1  15   3 533.803 385.453   1
   1  15   4-294.002 346.203   1
  -1 -15  -4 2849.25 663.951   1
  -2  14   6-208.809 361.134   1
  -2  14   5-51.2987 320.839   1
  -2  14   4 387.961 320.521   1
  -2  14  -3-31.4523 406.672   1
  -2  14  -4 296.697 520.663   1
  -2  14  -5 117.047 460.025   1
  -2  13   7-193.468 364.745   1
  -2  13   6 23.1394 299.934   1
  -2  13   5-116.709 304.191   1
  -2  13   4 267.982 297.041   1
  -2  13   3 547.078 292.019   1
  -2  13  -2 1100.01 509.811   1
  -2  13  -3 783.006 464.501   1
   2 -13   4 1457.96 663.119   1
  -2  13  -4 271.417 394.255   1
   2 -13   5 432.465 570.555   1
  -2  13  -5 2567.16 625.809   1
  -2  13  -6 926.691 547.487   1
   2 -13   6-614.404 678.893   1
   2 -13   6-637.776 559.598   1
  -2  13  -7-986.990 579.919   1
   2 -13   7-236.058 531.712   1
  -2  12   4 212.637 271.412   1
  -2  12   3 295.936 273.726   1
  -2  12   2 180.698 244.937   1
  -2  12  -1 218.485 317.067   1
  -2  12  -2 230.561 384.436   1
  -2  12  -2 106.085 368.693   1
   2 -12   3 12405.2 1035.54   1
   2 -12   3 9091.81 1067.72   1
  -2  12  -3 3170.06 628.307   1
  -2  12  -3 5800.41 713.397   1
  -2  12  -4 5955.60 731.529   1
   2 -12   4 745.455 621.977   1
   2 -12   4-13.3420 607.187   1
  -2  12  -4 5878.84 772.376   1
   2 -12   5 791.468 610.963   1
  -2  12  -5 219.148 393.036   1
  -2  12  -5-18.4027 442.718   1
   2 -12   6 1447.37 644.067   1
   2 -12   6 338.467 587.978   1
  -2  12  -6-1.64473 463.004   1
  -2  12  -6 343.549 428.851   1
   2 -12   7 151.719 564.632   1
   2 -12   7 578.326 703.981   1
  -2  12  -7-1004.35 563.611   1
  -2  12  -7 163.307 455.974   1
   2 -12   8 392.247 590.617   1
  -2  12  -8 662.627 560.129   1
  -2  12  -8 317.840 540.939   1
   2 -12   8 345.687 703.018   1
  -2  12  -9-361.198 635.505   1
  -2  11  11 712.822 482.286   1
  -2  11  10 592.111 433.954   1
   2 -11 -10 1672.71 1096.43   1
   2 -11  -9-421.474 890.649   1
  -2  11   9 172.609 384.750   1
  -2  11   8 576.730 438.126   1
   2 -11  -8-794.107 887.545   1
  -2  11   7 44.3650 350.295   1
   2 -11  -7 1631.55 945.627   1
  -2  11   6 2014.89 488.562   1
   2 -11  -6 4819.52 991.682   1
  -2  11   5 875.760 436.133   1
   2 -11  -5 7460.75 1154.94   1
   2 -11  -4 1271.16 734.931   1
  -2  11   4 831.527 334.211   1
  -2  11   3 1139.69 324.943   1
   2 -11  -3 1340.67 379.302   1
   2 -11  -2 1643.24 392.501   1
  -2  11   2 1773.51 319.885   1
  -2  11   2 1584.84 386.550   1
  -2  11   1 5109.67 468.123   1
  -2  11   1 6022.98 597.974   1
  -2  11   0-50.3806 287.963   1
  -2  11   0 289.950 298.090   1
  -2  11   0 163.851 307.341   1
  -2  11   0 375.247 308.073   1
  -2  11  -1 631.175 334.023   1
  -2  11  -1 421.428 351.453   1
   2 -11   1 592.900 466.137   1
  -2  11  -2 646.665 372.982   1
  -2  11  -2 1689.96 492.531   1
   2 -11   2 1339.35 558.908   1
   2 -11   2 1823.74 505.778   1
  -2  11  -3 663.962 396.935   1
   2 -11   3 486.702 458.694   1
  -2  11  -3 227.074 385.803   1
   2 -11   3 86.0303 493.433   1
   2 -11   4 4685.11 691.081   1
  -2  11  -4 2928.43 544.102   1
   2 -11   4 4922.83 786.408   1
   2 -11   5 139.728 471.613   1
  -2  11  -5 741.264 466.313   1
   2 -11   5 206.010 477.602   1
  -2  11  -5 266.086 368.136   1
  -2  11  -6 64.8393 413.137   1
   2 -11   6 638.585 618.842   1
   2 -11   6 777.130 551.688   1
  -2  11  -6 621.434 465.090   1
   2 -11   7 404.815 582.235   1
   2 -11   7 570.091 596.585   1
  -2  11  -7-292.350 478.740   1
  -2  11  -7 429.408 460.563   1
   2 -11   8 326.297 708.750   1
  -2  11  -8-437.787 476.776   1
  -2  11  -8 595.950 565.197   1
   2 -11   8 371.247 566.923   1
   2 -11   9 1146.13 702.840   1
  -2  11  -9 563.716 639.232   1
  -2  11  -9 450.802 586.032   1
   2 -11   9 627.188 712.673   1
  -2  11 -10 495.904 629.108   1
   2 -10 -11-397.375 1011.35   1
  -2  10  11-209.334 414.505   1
   2 -10 -10-236.951 883.662   1
  -2  10  10 400.989 397.752   1
  -2  10   9 133.364 371.064   1
   2 -10  -9 1323.76 938.540   1
   2 -10  -8-973.580 829.443   1
  -2  10   8 802.344 401.744   1
   2 -10  -7 205.969 794.588   1
  -2  10   7 589.545 343.339   1
   2 -10  -6 300.799 326.278   1
   2 -10  -6 246.502 786.169   1
  -2  10   6 142.377 308.945   1
  -2  10   5 1709.86 436.632   1
   2 -10  -5 3698.04 880.439   1
   2 -10  -5 2862.02 577.863   1
   2 -10  -4 590.957 378.101   1
  -2  10   4 369.125 279.963   1
   2 -10  -4 870.224 667.164   1
   2 -10  -3 1479.99 353.070   1
   2 -10  -3 814.919 627.131   1
  -2  10   3 1671.09 376.787   1
  -2  10   2 9854.52 658.794   1
   2 -10  -2 8612.40 637.280   1
  -2  10   2 7649.51 580.041   1
  -2  10   1 1232.21 346.160   1
  -2  10   1 652.478 246.309   1
  -2  10   1 102.631 261.240   1
  -2  10   1 1153.72 377.846   1
  -2  10   0 2813.67 474.802   1
  -2  10   0 1880.17 353.597   1
   2 -10   1 1574.22 468.284   1
  -2  10  -1 1223.56 338.097   1
  -2  10  -1 1907.37 421.556   1
   2 -10   1 2609.98 595.261   1
   2 -10   1 2759.65 554.943   1
  -2  10  -2 1720.98 463.136   1
   2 -10   2 4526.29 628.522   1
   2 -10   2 6097.49 722.723   1
  -2  10  -2 3025.45 519.064   1
   2 -10   2 6230.48 756.256   1
  -2  10  -3 467.138 391.789   1
   2 -10   3 109.917 437.651   1
   2 -10   3-221.679 441.624   1
  -2  10  -3 472.135 380.852   1
   2 -10   3 637.784 449.041   1
   2 -10   4 1894.17 512.773   1
  -2  10  -4 326.719 343.970   1
   2 -10   4 1852.48 554.271   1
   2 -10   4 1895.89 515.723   1
  -2  10  -4 822.391 395.914   1
  -2  10  -5 1024.48 451.574   1
  -2  10  -5 1018.94 415.720   1
   2 -10   5 2224.02 598.797   1
   2 -10   5 2118.63 629.511   1
   2 -10   5 2820.74 592.345   1
  -2  10  -6 881.576 430.651   1
   2 -10   6 1873.19 608.099   1
  -2  10  -6 282.436 406.446   1
   2 -10   6 338.372 486.433   1
   2 -10   7 1073.25 608.179   1
   2 -10   7 1024.01 605.281   1
  -2  10  -7-307.324 434.198   1
   2 -10   8 9622.11 1163.46   1
  -2  10  -8 1996.41 729.809   1
  -2  10  -8 1572.66 718.205   1
   2 -10   8 7129.16 1044.43   1
   2 -10   9 221.456 623.072   1
  -2  10  -9-874.392 574.168   1
   2 -10   9 273.704 611.678   1
  -2  10  -9-237.373 656.335   1
   2 -10  10-519.499 704.576   1
   2 -10  10 922.931 670.411   1
  -2  10 -10 615.566 513.240   1
  -2   9  12 868.166 520.039   1
   2  -9 -11 1187.72 1043.94   1
  -2   9  11 893.473 463.906   1
  -2   9  10-306.549 375.533   1
   2  -9 -10-274.351 902.559   1
   2  -9  -9 345.502 830.386   1
   2  -9  -9 1034.82 493.601   1
  -2   9   8 256.342 372.876   1
   2  -9  -8-468.773 785.608   1
   2  -9  -8 494.647 415.955   1
   2  -9  -7 1093.56 861.492   1
  -2   9   7 1519.13 374.835   1
   2  -9  -7 405.971 348.489   1
   2  -9  -6-70.7122 310.996   1
   2  -9  -6 351.251 711.708   1
  -2   9   6-128.236 288.619   1
   2  -9  -5 6438.47 1052.02   1
   2  -9  -5 6258.35 608.272   1
   2  -9  -4 1676.00 344.392   1
   2  -9  -4 953.026 701.748   1
  -2   9   4 2159.58 385.754   1
  -2   9   4 1247.73 333.139   1
  -2   9   3 19818.1 954.736   1
   2  -9  -3 20278.7 849.755   1
  -2   9   2 2710.95 364.047   1
  -2   9   2 1499.90 288.599   1
   2  -9  -2 1300.10 640.902   1
  -2   9   2 3200.27 426.476   1
   2  -9  -2 3363.21 441.837   1
  -2   9   1 6657.90 535.219   1
  -2   9   1 5505.60 440.050   1
   2  -9  -1 6716.98 518.187   1
  -2   9   1 4961.15 505.791   1
  -2   9   0 4031.84 479.443   1
   2  -9   0 3473.83 573.753   1
   2  -9   1 1266.57 544.805   1
  -2   9  -1 858.219 215.790   1
  -2   9  -1 1786.67 371.908   1
  -2   9  -1 1185.59 323.192   1
   2  -9   1-28.1933 330.408   1
   2  -9   1 426.197 392.686   1
   2  -9   2 2613.80 525.508   1
   2  -9   2 2084.26 504.378   1
  -2   9  -2 1876.27 425.393   1
  -2   9  -2 1367.62 367.205   1
   2  -9   2 2699.78 540.340   1
   2  -9   3 124.606 397.299   1
  -2   9  -3-325.157 320.482   1
  -2   9  -3-107.907 314.244   1
   2  -9   3-115.090 393.711   1
   2  -9   3 60.3797 406.571   1
   2  -9   4 6003.94 690.249   1
   2  -9   4 7161.18 714.746   1
  -2   9  -4 3781.38 593.898   1
   2  -9   4 5819.42 707.425   1
  -2   9  -4 3430.82 496.174   1
  -2   9  -5 2207.72 477.686   1
   2  -9   5 5150.86 663.788   1
   2  -9   5 3419.10 632.659   1
   2  -9   5 4789.84 699.255   1
  -2   9  -5 3035.84 597.866   1
   2  -9   6 1159.31 516.916   1
   2  -9   6 80.6670 452.766   1
  -2   9  -6 949.934 468.189   1
   2  -9   6 1199.31 557.649   1
  -2   9  -6 209.637 388.937   1
   2  -9   7 275.743 455.010   1
   2  -9   7 234.792 500.773   1
  -2   9  -7 555.814 474.599   1
  -2   9  -7 249.436 451.740   1
   2  -9   7 1151.10 508.924   1
   2  -9   8 2509.13 713.189   1
   2  -9   8 3343.08 769.804   1
  -2   9  -8 206.540 484.434   1
  -2   9  -8 1072.45 631.261   1
   2  -9   8 1954.37 565.297   1
   2  -9   9-352.253 612.172   1
   2  -9   9 446.714 552.136   1
  -2   9  -9 152.904 540.782   1
   2  -9  10 958.698 676.175   1
  -2   9 -10 116.522 550.684   1
   2  -9  10 381.488 632.105   1
  -2   9 -10-584.114 644.367   1
  -2   9 -11 1272.06 744.471   1
  -2   8  12 20.0931 408.815   1
   2  -8 -12 693.899 943.389   1
   2  -8 -11-469.767 493.576   1
   2  -8 -11 1077.39 896.119   1
  -2   8  11 731.609 419.450   1
  -2   8  10-344.731 379.869   1
   2  -8 -10-787.491 486.295   1
   2  -8  -9-558.182 843.279   1
  -2   8   9 54.4356 377.147   1
   2  -8  -9-293.377 367.184   1
   2  -8  -8 133.694 812.648   1
   2  -8  -8 17.2392 345.041   1
  -2   8   8 467.478 350.490   1
   2  -8  -7 346.766 387.318   1
  -2   8   7 522.043 314.768   1
   2  -8  -7 850.830 852.253   1
   2  -8  -6 304.105 356.062   1
  -2   8   6 947.060 340.543   1
   2  -8  -6 1243.74 760.141   1
  -2   8   6 1004.40 321.954   1
   2  -8  -5 128.967 258.221   1
   2  -8  -5 126.885 742.030   1
  -2   8   5 654.207 289.929   1
  -2   8   5 914.004 317.019   1
   2  -8  -4 12396.0 708.454   1
  -2   8   4 14102.2 788.984   1
  -2   8   4 14057.1 830.339   1
   2  -8  -3 3686.08 426.918   1
  -2   8   3 3103.16 399.350   1
  -2   8   3 2397.40 292.963   1
   2  -8  -3 4337.08 814.451   1
  -2   8   3 2954.34 417.289   1
  -2   8   2 528.485 235.222   1
  -2   8   2 685.603 292.827   1
  -2   8   2 964.230 307.716   1
   2  -8  -2 1429.87 304.158   1
   2  -8  -2 697.785 605.370   1
  -2   8   1 635.743 286.530   1
   2  -8  -1 291.934 222.709   1
  -2   8   1 170.740 213.142   1
   2  -8  -1 280.128 507.725   1
   2  -8   0 903.139 348.816   1
   2  -8   0 1831.83 479.827   1
  -2   8   0 1355.23 306.993   1
  -2   8   0 389.235 241.055   1
   2  -8   0 200.895 448.537   1
   2  -8   1 6202.64 635.166   1
   2  -8   1 7940.82 707.877   1
  -2   8  -1 6594.90 508.011   1
   2  -8   1 8487.83 713.236   1
   2  -8   2 2592.72 483.930   1
  -2   8  -2 1677.06 201.646   1
  -2   8  -2 2348.59 409.074   1
   2  -8   2 1874.60 470.354   1
  -2   8  -2 2634.93 426.767   1
   2  -8   2 2133.29 508.203   1
  -2   8  -3-283.349 283.975   1
   2  -8   3 148.896 346.821   1
   2  -8   3 48.8236 358.396   1
  -2   8  -3 355.074 313.036   1
   2  -8   3 68.9156 343.068   1
   2  -8   4 298.748 399.730   1
   2  -8   4 1332.12 458.003   1
   2  -8   4 1107.67 420.556   1
  -2   8  -4 1115.68 406.610   1
  -2   8  -4 1253.88 357.720   1
   2  -8   5 108.714 455.052   1
   2  -8   5-167.541 414.022   1
   2  -8   5 1079.01 495.233   1
  -2   8  -5 1789.63 532.799   1
  -2   8  -5 1926.60 445.839   1
   2  -8   6 7359.99 817.409   1
   2  -8   6 7339.83 761.372   1
   2  -8   6 8943.32 888.178   1
  -2   8  -7-107.032 431.183   1
   2  -8   7 67.3577 390.473   1
   2  -8   7 104.957 478.710   1
  -2   8  -7 20.6830 402.609   1
   2  -8   7-839.200 507.538   1
   2  -8   8-56.7449 504.366   1
  -2   8  -8 127.614 412.207   1
  -2   8  -8 1.23750 516.216   1
   2  -8   8 39.4485 402.082   1
   2  -8   8-335.031 511.016   1
   2  -8   9 195.606 534.249   1
   2  -8   9 952.191 603.384   1
  -2   8  -9 63.4498 521.797   1
  -2   8  -9 356.290 549.373   1
   2  -8   9 1213.45 523.727   1
   2  -8  10 681.556 627.007   1
   2  -8  10-58.8971 595.721   1
  -2   8 -10-287.012 612.454   1
   2  -8  10 1894.23 623.746   1
  -2   8 -10-34.4920 523.403   1
   2  -8  11-107.639 619.038   1
   2  -8  11-299.991 623.776   1
  -2   8 -11 304.634 560.288   1
   2  -8  11-638.469 542.691   1
  -2   8 -11 231.789 640.789   1
  -2   8 -12 543.219 788.903   1
   2  -7 -13 706.409 966.724   1
  -2   7  13 649.212 530.562   1
   2  -7 -13-267.362 536.863   1
  -2   7  12 681.710 453.673   1
   2  -7 -12 345.080 563.809   1
   2  -7 -12-305.198 870.490   1
   2  -7 -11-609.000 933.131   1
   2  -7 -11 845.967 508.272   1
   2  -7 -10-445.426 865.374   1
  -2   7  10-71.9969 376.168   1
   2  -7 -10 9.99492 419.824   1
   2  -7  -9 260.414 394.801   1
   2  -7  -9-87.1180 864.363   1
  -2   7   9 1005.86 395.735   1
  -2   7   8 157.456 325.196   1
   2  -7  -8 7.47703 330.631   1
  -2   7   8-89.4752 318.822   1
   2  -7  -7 79.7992 298.951   1
   2  -7  -7 845.796 829.768   1
  -2   7   7 155.009 293.178   1
  -2   7   7 110.505 283.928   1
  -2   7   6 1332.77 352.404   1
   2  -7  -6 2915.48 861.145   1
   2  -7  -6 3870.09 509.105   1
  -2   7   6 2355.63 393.371   1
  -2   7   5 2935.62 477.257   1
   2  -7  -5 10259.0 1110.15   1
  -2   7   5 4419.90 506.681   1
   2  -7  -5 8304.42 670.157   1
   2  -7  -4 2830.24 420.411   1
  -2   7   4 3083.29 288.614   1
   2  -7  -4 4569.04 848.601   1
  -2   7   4 3816.60 412.381   1
   2  -7  -4 2138.95 222.512   1
  -2   7   4 2025.80 353.386   1
  -2   7   3 1265.50 208.741   1
   2  -7  -3 1421.78 274.516   1
  -2   7   3 1026.85 288.342   1
  -2   7   3 1511.57 274.603   1
   2  -7  -2 21758.4 754.731   1
  -2   7   2 18864.7 634.661   1
   2  -7  -2 18678.9 1340.16   1
  -2   7   2 22509.2 796.286   1
  -2   7   2 21670.7 833.829   1
  -2   7   1 11318.3 523.544   1
   2  -7  -1 14031.1 867.232   1
  -2   7   1 9936.89 543.538   1
   2  -7  -1 9675.49 1050.89   1
  -2   7   1 11710.0 603.027   1
   2  -7  -1 12797.3 623.831   1
  -2   7   0 1172.39 272.823   1
   2  -7   0 1015.22 483.921   1
   2  -7   0 467.261 338.612   1
  -2   7   0 2047.72 316.744   1
   2  -7   0 1144.31 454.163   1
  -2   7  -1 8866.70 603.755   1
   2  -7   1 17537.8 849.523   1
   2  -7   1 16230.7 848.653   1
   2  -7   1 21068.7 964.819   1
   2  -7   1 9716.04 793.608   1
  -2   7  -1 14093.0 652.824   1
   2  -7   2 24.8054 338.254   1
   2  -7   2-366.742 308.500   1
  -2   7  -2 132.880 126.675   1
  -2   7  -2 126.735 240.251   1
  -2   7  -2 86.7558 257.747   1
   2  -7   2 4.14376 323.577   1
  -2   7  -3 5903.64 541.599   1
  -2   7  -3 5470.41 573.420   1
   2  -7   3 5800.75 626.929   1
   2  -7   3 2686.40 525.521   1
   2  -7   3 3269.34 526.454   1
  -2   7  -3 2019.99 166.336   1
   2  -7   4 2342.97 521.418   1
   2  -7   4 1994.97 482.881   1
  -2   7  -4 1019.42 355.280   1
  -2   7  -4 1131.92 335.241   1
   2  -7   4 1290.53 432.622   1
   2  -7   5 3899.04 556.176   1
  -2   7  -5 1817.25 402.254   1
   2  -7   5 2697.66 555.739   1
   2  -7   5 3818.98 590.655   1
  -2   7  -5 3151.33 528.662   1
  -2   7  -6 10017.6 870.129   1
   2  -7   6 17593.8 1025.03   1
   2  -7   6 18824.2 1198.86   1
   2  -7   6 17150.2 1126.82   1
  -2   7  -6 11694.0 935.310   1
   2  -7   7 10383.7 999.740   1
   2  -7   7 10579.3 974.010   1
  -2   7  -7 4142.44 752.805   1
  -2   7  -7 6562.40 792.952   1
   2  -7   7 14202.9 971.531   1
   2  -7   8 1928.29 510.163   1
   2  -7   8 1907.33 665.374   1
  -2   7  -8 557.793 467.385   1
   2  -7   8 1810.12 577.733   1
  -2   7  -8 185.357 461.902   1
   2  -7   9-803.040 548.328   1
  -2   7  -9 268.749 421.990   1
   2  -7   9 955.430 585.929   1
  -2   7  -9 685.447 588.691   1
   2  -7   9-227.407 438.639   1
   2  -7  10 1101.70 698.472   1
   2  -7  10-31.1687 421.900   1
   2  -7  10-370.744 590.393   1
  -2   7 -10 714.142 510.271   1
  -2   7 -10-687.772 639.048   1
   2  -7  11 1180.28 689.305   1
   2  -7  11 903.895 544.490   1
  -2   7 -11-99.0687 609.903   1
   2  -7  11 1690.95 743.033   1
  -2   7 -11 315.916 550.523   1
   2  -7  12-163.353 679.213   1
  -2   7 -12-176.924 526.613   1
   2  -7  12 597.937 635.619   1
   2  -7  12 19.1287 471.104   1
  -2   7 -12-381.760 740.041   1
   2  -7  13 1967.58 742.174   1
   2  -6 -14 374.886 1008.09   1
   2  -6 -14-119.045 552.669   1
   2  -6 -13 1077.25 984.114   1
  -2   6  13 959.996 495.356   1
   2  -6 -13 699.805 635.647   1
   2  -6 -12-721.107 576.928   1
  -2   6  12-11.7484 395.724   1
   2  -6 -12-435.330 1006.91   1
   2  -6 -11 3055.18 1184.21   1
   2  -6 -11 204.956 502.750   1
   2  -6 -10 2180.90 1058.84   1
  -2   6  10 234.326 359.226   1
  -2   6  10 336.772 407.813   1
   2  -6 -10 1454.97 514.291   1
   2  -6  -9 3590.04 701.802   1
  -2   6   9 3515.15 527.106   1
  -2   6   9 1928.38 484.028   1
   2  -6  -9 2341.68 996.862   1
   2  -6  -8 10577.7 911.789   1
  -2   6   8 1342.02 480.530   1
  -2   6   8 2485.36 521.227   1
   2  -6  -8 11299.1 1424.98   1
  -2   6   7 2736.05 424.042   1
  -2   6   7 2584.05 418.256   1
   2  -6  -7 3253.63 856.838   1
   2  -6  -6 889.208 308.746   1
  -2   6   6 580.933 281.558   1
  -2   6   6 390.391 311.054   1
   2  -6  -6 506.931 687.967   1
  -2   6   5 1784.49 345.101   1
  -2   6   5 2361.95 213.435   1
   2  -6  -5 2524.20 387.055   1
  -2   6   5 2350.69 345.258   1
   2  -6  -5 1356.51 726.156   1
  -2   6   4 9190.74 574.670   1
  -2   6   4 7118.17 315.073   1
   2  -6  -4 7347.17 1046.20   1
   2  -6  -4 7504.07 518.298   1
   2  -6  -3 28895.1 1689.04   1
  -2   6   3 30003.3 894.979   1
   2  -6  -3 27996.3 886.241   1
   2  -6  -2 1778.73 246.783   1
  -2   6   2 1658.99 291.693   1
  -2   6   2 1534.31 244.574   1
   2  -6  -2 869.541 602.995   1
  -2   6   2 1078.55 218.197   1
  -2   6   2 1341.71 263.275   1
  -2   6   1 12889.8 552.407   1
  -2   6   1 9789.80 539.404   1
   2  -6  -1 12123.5 1088.76   1
   2  -6  -1 18101.5 632.623   1
   2  -6  -1 18538.6 908.914   1
  -2   6   1 12297.8 571.538   1
   2  -6   0 21040.9 827.440   1
  -2   6   0 18485.2 675.599   1
  -2   6   0 15555.4 635.141   1
   2  -6   0 17208.8 1043.82   1
   2  -6   0 21768.4 984.980   1
  -2   6   0 20683.8 723.634   1
   2  -6   1 41570.9 1260.11   1
   2  -6   1 41442.4 1276.83   1
  -2   6  -1 35337.2 989.507   1
   2  -6   1 31425.5 1209.78   1
   2  -6   1 48155.9 1378.35   1
  -2   6  -1 30691.9 1056.42   1
   2  -6   2 3387.23 488.072   1
  -2   6  -2 7775.52 577.026   1
  -2   6  -2 7963.44 514.884   1
   2  -6   2 5324.38 564.918   1
   2  -6   2 3240.97 554.783   1
  -2   6  -3 17623.0 766.763   1
  -2   6  -3 6689.78 289.511   1
  -2   6  -3 18166.3 956.381   1
   2  -6   3 16237.5 967.015   1
   2  -6   3 13663.3 846.894   1
   2  -6   3 12051.5 882.986   1
   2  -6   4 1930.91 441.746   1
   2  -6   4 1538.65 371.621   1
  -2   6  -4 1601.94 393.149   1
  -2   6  -4 1274.36 352.671   1
   2  -6   4 1802.41 453.340   1
  -2   6  -5 7846.05 707.812   1
  -2   6  -5 6288.29 596.173   1
   2  -6   5 12413.7 891.797   1
   2  -6   5 12292.9 845.715   1
   2  -6   5 14374.4 961.965   1
   2  -6   6 10715.3 816.216   1
  -2   6  -6 6622.89 739.864   1
  -2   6  -6 7113.88 800.133   1
   2  -6   6 9682.16 863.055   1
   2  -6   6 9791.77 885.281   1
   2  -6   7 195.364 462.580   1
   2  -6   7 199.501 424.905   1
  -2   6  -7 340.023 442.957   1
   2  -6   7 795.334 416.947   1
  -2   6  -7 243.807 432.334   1
   2  -6   8-99.6102 506.017   1
   2  -6   8 974.415 494.888   1
  -2   6  -8 181.319 433.673   1
   2  -6   8 1218.36 420.857   1
  -2   6  -8 510.756 418.010   1
   2  -6   9 1642.68 580.349   1
   2  -6   9 1749.66 662.627   1
  -2   6  -9 2562.69 689.557   1
  -2   6  -9 1301.12 656.117   1
   2  -6   9 2982.92 613.168   1
   2  -6  10-123.361 426.997   1
   2  -6  10 638.379 604.580   1
  -2   6 -10 293.280 518.660   1
  -2   6 -10 292.891 545.127   1
   2  -6  10-789.492 597.665   1
  -2   6 -11-614.886 674.084   1
   2  -6  11-545.522 601.880   1
   2  -6  11-734.673 669.668   1
   2  -6  11 689.370 486.308   1
  -2   6 -11 809.493 548.662   1
  -2   6 -12 409.222 544.875   1
   2  -6  12-943.174 735.224   1
   2  -6  12-295.768 578.976   1
   2  -6  12 118.884 477.523   1
  -2   6 -12-444.086 694.903   1
   2  -6  13 1165.78 593.627   1
   2  -5 -14-252.957 592.790   1
   2  -5 -14-1292.15 1075.68   1
  -2   5  14 559.131 590.389   1
   2  -5 -13 45.2553 519.123   1
   2  -5 -13-796.061 1006.54   1
  -2   5  13 91.2220 455.914   1
  -2   5  12 444.150 434.661   1
  -2   5  12 211.387 569.280   1
   2  -5 -12 1593.93 651.541   1
  -2   5  11 1145.81 555.164   1
   2  -5 -11-164.807 472.682   1
  -2   5  11 814.065 404.361   1
   2  -5 -11-217.569 910.330   1
   2  -5 -10 9122.79 1534.93   1
  -2   5  10 5087.98 580.013   1
   2  -5 -10 11325.7 1045.08   1
  -2   5  10 2534.71 497.499   1
  -2   5   9 459.660 386.249   1
   2  -5  -9 5502.02 1073.04   1
   2  -5  -9 4490.89 651.927   1
  -2   5   9 915.493 354.977   1
  -2   5   8 2737.52 485.776   1
   2  -5  -8 8961.83 1221.07   1
   2  -5  -8 7550.40 784.638   1
  -2   5   8 2776.91 538.923   1
   2  -5  -7 2124.34 864.977   1
   2  -5  -7 1786.44 497.148   1
  -2   5   7 1897.17 364.194   1
  -2   5   7 1650.22 359.339   1
   2  -5  -6 935.255 334.413   1
  -2   5   6 1436.28 302.995   1
   2  -5  -6 1086.30 748.483   1
  -2   5   6 1081.20 149.476   1
  -2   5   6 2232.12 352.323   1
  -2   5   5 2580.44 270.982   1
  -2   5   5 3103.25 463.420   1
   2  -5  -5 6627.12 578.012   1
   2  -5  -5 6580.60 921.190   1
  -2   5   5 2420.13 399.967   1
   2  -5  -4 3596.88 470.953   1
  -2   5   4 2299.31 388.480   1
  -2   5   4 5756.78 321.701   1
   2  -5  -4 7440.69 858.162   1
  -2   5   4 1931.97 407.806   1
  -2   5   3 3478.21 420.471   1
   2  -5  -3 7140.45 812.802   1
  -2   5   3 3495.89 469.157   1
  -2   5   3 7073.11 327.488   1
  -2   5   3 3934.36 206.164   1
  -2   5   3 5836.11 249.621   1
   2  -5  -3 6538.21 436.372   1
  -2   5   2 1791.29 307.985   1
   2  -5  -2 1573.53 612.498   1
  -2   5   2 1375.02 208.234   1
  -2   5   2 1607.75 228.662   1
  -2   5   2 1560.05 286.340   1
   2  -5  -2 1612.89 257.011   1
  -2   5   1 54174.0 995.453   1
   2  -5  -1 55603.5 996.392   1
   2  -5   0 39527.8 1199.34   1
   2  -5   0 41316.6 1086.04   1
   2  -5   0 37818.1 1356.31   1
  -2   5   0 35302.8 903.494   1
  -2   5   0 34310.6 871.259   1
  -2   5   0 41943.3 882.561   1
  -2   5  -1 23249.1 740.684   1
   2  -5   1 25644.3 1035.99   1
  -2   5  -1 23250.9 833.164   1
   2  -5   2 9413.61 671.306   1
   2  -5   2 9950.87 551.324   1
  -2   5  -2 10459.9 578.065   1
   2  -5   2 10390.7 717.710   1
  -2   5  -2 10773.0 679.085   1
   2  -5   2 11924.2 754.755   1
   2  -5   3 2619.04 463.622   1
   2  -5   3 2947.92 455.540   1
   2  -5   3 2517.50 497.989   1
  -2   5  -3 3059.15 389.116   1
   2  -5   4 1455.27 430.253   1
  -2   5  -4 1683.95 422.081   1
   2  -5   4 1876.70 439.054   1
   2  -5   4 1416.70 384.693   1
  -2   5  -4 1816.71 381.290   1
   2  -5   5 777.489 390.833   1
   2  -5   5 1676.35 435.236   1
  -2   5  -5 681.004 364.470   1
  -2   5  -5 1117.48 381.838   1
   2  -5   5 840.021 353.485   1
  -2   5  -6 6615.94 761.490   1
   2  -5   6 9152.26 800.024   1
   2  -5   6 9770.39 871.108   1
   2  -5   6 9633.11 678.299   1
  -2   5  -6 7489.71 733.981   1
   2  -5   7 2432.59 467.272   1
   2  -5   7 339.405 453.407   1
  -2   5  -7 1717.62 542.068   1
  -2   5  -7 1762.54 491.970   1
   2  -5   7 938.706 501.383   1
   2  -5   8 435.879 545.592   1
  -2   5  -8 467.378 466.380   1
   2  -5   8 1768.94 472.619   1
   2  -5   8 486.836 469.537   1
  -2   5  -8 1144.83 576.307   1
   2  -5   9 618.547 512.544   1
   2  -5   9 1236.36 605.321   1
   2  -5   9 516.106 423.426   1
  -2   5  -9 459.735 435.232   1
  -2   5  -9-159.702 485.399   1
   2  -5  10 11326.6 1110.38   1
  -2   5 -10 3128.41 822.510   1
   2  -5  10 9776.30 959.406   1
  -2   5 -10 5756.93 858.414   1
   2  -5  10 9254.84 1050.60   1
   2  -5  11 2128.63 663.218   1
   2  -5  11 3963.27 823.649   1
  -2   5 -11 402.612 615.004   1
  -2   5 -11 1921.41 633.989   1
   2  -5  11 2601.41 681.313   1
   2  -5  12 240.543 621.407   1
   2  -5  12 359.554 575.891   1
  -2   5 -12-430.402 614.955   1
  -2   5 -12 476.348 437.293   1
  -2   5 -13-1.15295 472.059   1
   2  -5  13-1329.75 759.669   1
   2  -5  13 504.604 543.527   1
  -2   5 -13-986.645 798.388   1
   2  -4 -15 119.742 840.744   1
   2  -4 -15 1897.93 803.122   1
   2  -4 -14 1070.66 599.274   1
  -2   4  14 870.992 648.687   1
   2  -4 -14 470.262 956.519   1
   2  -4 -13 317.814 1013.45   1
  -2   4  13 577.528 510.761   1
  -2   4  13 17.3647 501.172   1
   2  -4 -13 587.898 639.429   1
  -2   4  12 1649.10 543.488   1
  -2   4  12 1086.24 463.615   1
   2  -4 -12 3367.10 786.553   1
   2  -4 -12 2469.64 1136.64   1
   2  -4 -11 491.698 927.963   1
  -2   4  11-231.743 454.078   1
  -2   4  11 210.461 349.332   1
   2  -4 -11 40.2977 462.568   1
  -2   4  10 4061.28 524.791   1
   2  -4 -10 14309.4 1591.84   1
   2  -4 -10 13709.2 1136.64   1
  -2   4  10 3226.75 519.013   1
  -2   4   9 5294.32 622.654   1
  -2   4   9 6591.84 642.262   1
   2  -4  -9 5956.67 1162.18   1
   2  -4  -9 5289.69 808.540   1
   2  -4  -8 1291.43 438.149   1
   2  -4  -8 1060.05 775.904   1
  -2   4   8 338.054 349.985   1
  -2   4   8 900.274 348.629   1
   2  -4  -7 8010.82 1106.91   1
  -2   4   7 2772.31 278.546   1
   2  -4  -7 6637.85 714.479   1
  -2   4   7 4542.27 456.916   1
   2  -4  -7 6944.69 315.794   1
  -2   4   7 3985.39 457.788   1
  -2   4   6 7798.02 551.849   1
  -2   4   6 7609.98 548.881   1
  -2   4   6 5132.13 349.327   1
   2  -4  -6 13348.7 820.867   1
   2  -4  -6 15135.6 1255.97   1
   2  -4  -5 35378.9 1740.09   1
  -2   4   5 34998.7 641.312   1
   2  -4  -5 32476.1 1092.28   1
  -2   4   5 33756.9 989.078   1
   2  -4  -4 211.919 216.301   1
   2  -4  -4 401.034 542.110   1
  -2   4   4 122.214 244.295   1
  -2   4   4 284.407 139.499   1
  -2   4   4 92.8816 225.533   1
  -2   4   3 2234.24 231.040   1
  -2   4   3 2641.34 346.165   1
  -2   4   3 2192.45 303.447   1
   2  -4  -3 1574.45 258.657   1
   2  -4  -3 1933.68 620.612   1
  -2   4   2 78342.9 1022.68   1
   2  -4  -2 89741.2 2103.46   1
   2  -4  -2 66105.8 1011.60   1
  -2   4   2 73761.1 1245.94   1
  -2   4   2 79488.7 908.277   1
   2  -4  -1 151256. 1355.91   1
  -2   4   1 155260. 1627.75   1
  -2   4   1 156957. 1770.26   1
   2  -4   0 132701. 1856.75   1
   2  -4   0 129812. 1996.63   1
  -2   4   0 108448. 1440.47   1
  -2   4   0 108803. 1490.00   1
   2  -4   0 111712. 1962.73   1
  -2   4   0 113724. 1231.34   1
   2  -4   1 127394. 1942.34   1
  -2   4  -1 120215. 1640.60   1
   2  -4   1 125309. 1885.45   1
  -2   4  -1 110508. 1756.35   1
  -2   4  -1 113871. 1412.36   1
   2  -4   1 129458. 2019.69   1
   2  -4   2 31687.8 1046.03   1
  -2   4  -2 33550.9 616.731   1
   2  -4   2 25162.2 774.885   1
   2  -4   2 40713.9 1213.34   1
   2  -4   2 31485.2 1040.05   1
  -2   4  -2 17552.9 893.276   1
  -2   4  -2 15905.4 635.539   1
  -2   4  -3 3575.82 500.283   1
   2  -4   3 2461.15 443.427   1
   2  -4   3 1819.47 441.038   1
  -2   4  -3 3012.05 394.372   1
   2  -4   3 1614.97 440.010   1
   2  -4   4 5823.98 621.947   1
  -2   4  -4 7728.30 744.668   1
  -2   4  -4 8368.98 731.762   1
   2  -4   4 6306.84 568.897   1
   2  -4   5 1703.62 392.031   1
   2  -4   5 1483.54 474.496   1
  -2   4  -5 2307.69 474.544   1
  -2   4  -5 2933.87 516.948   1
   2  -4   5 2085.74 468.662   1
   2  -4   6 12664.2 987.612   1
  -2   4  -6 25817.4 1269.61   1
  -2   4  -6 23777.4 1258.78   1
   2  -4   6 11609.5 866.460   1
   2  -4   6 16736.4 904.111   1
   2  -4   7 12725.6 835.163   1
  -2   4  -7 14601.7 1110.80   1
  -2   4  -7 13344.2 1022.57   1
   2  -4   7 7982.84 882.357   1
   2  -4   7 9017.46 828.590   1
   2  -4   8 6846.36 873.125   1
  -2   4  -8 6887.23 895.956   1
   2  -4   8 9867.90 854.474   1
  -2   4  -8 8348.70 861.473   1
   2  -4   8 9907.90 980.617   1
   2  -4   9 3516.12 592.116   1
   2  -4   9 2676.87 651.770   1
   2  -4   9 1068.19 531.787   1
  -2   4  -9 1918.41 720.519   1
  -2   4  -9 2608.21 605.783   1
   2  -4  10 3731.05 710.397   1
   2  -4  10 4853.38 783.032   1
  -2   4 -10 3437.03 690.615   1
   2  -4  10 4128.34 742.401   1
  -2   4 -10 2329.81 702.891   1
   2  -4  11-390.788 564.980   1
   2  -4  11 875.735 567.026   1
  -2   4 -11 757.627 628.998   1
  -2   4 -11-409.851 414.101   1
   2  -4  11 1693.36 506.385   1
   2  -4  12 498.887 483.710   1
   2  -4  12-651.833 617.042   1
  -2   4 -12 956.383 521.156   1
  -2   4 -12-275.238 586.832   1
   2  -4  13 794.283 563.398   1
   2  -4  13 78.9820 659.983   1
  -2   4 -13 1115.27 476.297   1
  -2   4 -13 85.9755 510.545   1
  -2   4 -13 1206.84 746.279   1
  -2   4 -14 422.834 457.382   1
  -2   3  15 443.920 696.204   1
   2  -3 -15-100.144 637.756   1
  -2   3  14 3023.66 784.749   1
   2  -3 -14 4355.93 1258.49   1
   2  -3 -14 3302.88 901.823   1
  -2   3  14 861.164 650.823   1
  -2   3  13 815.824 520.163   1
   2  -3 -13 686.557 1024.96   1
   2  -3 -13 139.258 560.788   1
  -2   3  13 561.424 572.204   1
  -2   3  12 1578.10 523.143   1
  -2   3  12 1301.39 558.492   1
   2  -3 -12 1971.02 1063.89   1
  -2   3  11 564.995 377.950   1
   2  -3 -11 25.8641 895.441   1
  -2   3  11 295.988 516.698   1
   2  -3 -11 480.718 554.489   1
  -2   3  10 447.691 394.048   1
  -2   3  10 1175.31 380.062   1
   2  -3 -10 1221.83 517.824   1
   2  -3  -9-205.330 740.380   1
  -2   3   9 768.613 320.093   1
  -2   3   9 531.214 344.698   1
   2  -3  -9 396.783 423.284   1
  -2   3   8 1356.73 385.769   1
  -2   3   8 633.160 239.588   1
   2  -3  -8 2554.02 851.486   1
  -2   3   8 1396.91 355.230   1
   2  -3  -8 2039.56 301.930   1
   2  -3  -8 1458.68 484.043   1
   2  -3  -7 2675.83 791.391   1
   2  -3  -7 2291.35 474.389   1
  -2   3   7 2692.45 401.859   1
  -2   3   7 2373.73 406.957   1
  -2   3   7 3031.83 274.567   1
   2  -3  -7 2325.57 222.942   1
  -2   3   6 7058.20 504.526   1
   2  -3  -6 5280.77 289.576   1
   2  -3  -6 7276.34 660.554   1
  -2   3   6 6482.05 479.686   1
   2  -3  -6 6247.50 931.390   1
  -2   3   6 5878.55 342.659   1
  -2   3   5 103887. 1640.77   1
   2  -3  -5 84257.7 2384.94   1
   2  -3  -5 87964.6 1689.16   1
  -2   3   5 101053. 1107.26   1
  -2   3   5 97414.8 1605.28   1
   2  -3  -4 25192.9 845.881   1
  -2   3   4 9570.41 639.214   1
   2  -3  -4 23776.4 1172.21   1
  -2   3   4 11194.3 508.315   1
  -2   3   4 10652.7 617.688   1
  -2   3   3 269870. 1878.68   1
   2  -3  -3 316617. 3768.26   1
  -2   3   3 236291. 2480.56   1
  -2   3   3 233196. 2381.72   1
  -2   3   2 68295.6 1053.52   1
  -2   3   2 68827.8 1054.32   1
   2  -3  -2 64742.0 867.823   1
  -2   3   2 62937.6 662.988   1
  -2   3   2 78003.3 1195.69   1
  -2   3   2 74238.0 743.572   1
  -2   3   1 66358.0 985.822   1
   2  -3  -1 63080.5 1511.65   1
   2  -3  -1 62327.7 695.706   1
  -2   3   1 67176.4 774.920   1
  -2   3   1 65714.7 1106.54   1
   2  -3   0 15613.8 693.694   1
  -2   3   0 14675.4 438.086   1
  -2   3   0 22391.9 636.310   1
   2  -3   0 11497.9 578.188   1
   2  -3   0 23233.4 866.849   1
  -2   3   0 20797.1 657.654   1
  -2   3   0 20708.6 482.098   1
  -2   3  -1 35987.8 1007.51   1
   2  -3   1 45929.1 1241.06   1
   2  -3   1 37665.6 877.214   1
  -2   3  -1 38915.6 870.924   1
  -2   3  -1 25063.7 677.358   1
   2  -3   1 50509.9 1175.05   1
   2  -3   2 13141.6 480.795   1
   2  -3   2 14735.5 743.303   1
  -2   3  -2 16366.9 775.930   1
  -2   3  -2 12586.1 659.827   1
  -2   3  -2 14024.6 329.464   1
   2  -3   2 17436.4 773.955   1
   2  -3   3 5893.58 551.742   1
  -2   3  -3 5585.88 561.251   1
   2  -3   3 5044.37 533.380   1
  -2   3  -3 5984.01 565.320   1
   2  -3   4 5779.80 532.516   1
   2  -3   4 7692.22 633.130   1
  -2   3  -4 3427.99 493.754   1
  -2   3  -4 4095.73 542.940   1
   2  -3   4 7769.65 667.083   1
   2  -3   5 4476.27 575.528   1
   2  -3   5 3254.53 486.978   1
  -2   3  -5 2469.02 469.606   1
  -2   3  -5 2962.10 545.171   1
   2  -3   5 3979.88 543.162   1
   2  -3   6 6935.64 208.524   1
  -2   3  -6 10136.8 902.405   1
  -2   3  -6 10306.1 845.957   1
   2  -3   6 12758.8 918.414   1
   2  -3   6 11102.8 836.330   1
   2  -3   6 12231.9 755.364   1
   2  -3   6 5736.51 279.682   1
   2  -3   7 1041.79 449.701   1
   2  -3   7 947.641 353.036   1
   2  -3   7 1015.32 474.385   1
  -2   3  -7 1091.35 413.888   1
  -2   3  -7 777.600 451.704   1
   2  -3   8 12170.2 943.293   1
   2  -3   8 9584.57 1003.01   1
  -2   3  -8 24191.4 1543.59   1
   2  -3   8 18245.4 974.319   1
  -2   3  -8 21029.9 1264.80   1
   2  -3   9 7098.23 931.197   1
  -2   3  -9 7527.89 858.051   1
   2  -3   9 9319.36 822.195   1
  -2   3  -9 7228.03 1006.83   1
   2  -3   9 6755.62 823.774   1
   2  -3  10 9878.82 1014.97   1
  -2   3 -10 7348.73 827.550   1
  -2   3 -10 5973.70 890.740   1
   2  -3  10 9135.86 885.356   1
   2  -3  11 1198.74 609.672   1
  -2   3 -11-99.4045 399.070   1
   2  -3  11-197.714 425.747   1
  -2   3 -11 331.501 565.947   1
  -2   3 -12 250.698 372.103   1
   2  -3  12 179.378 448.141   1
   2  -3  12-145.781 548.597   1
  -2   3 -12-171.645 451.034   1
  -2   3 -12 1487.18 743.565   1
  -2   3 -13 377.581 649.301   1
   2  -3  13 2152.48 752.943   1
  -2   3 -13 2110.47 528.227   1
   2  -3  13 2682.63 752.697   1
  -2   3 -13 1556.94 673.602   1
  -2   3 -14 193.011 525.006   1
  -2   2  15 4786.99 1104.91   1
   2  -2 -15 5288.43 1173.66   1
  -2   2  14 5146.66 979.759   1
   2  -2 -14 2954.61 1198.08   1
  -2   2  14 5089.55 861.749   1
   2  -2 -14 6698.35 1106.08   1
  -2   2  13 58.9210 472.808   1
   2  -2 -13 1426.92 1022.50   1
  -2   2  13 638.148 615.014   1
   2  -2 -13 765.472 634.954   1
  -2   2  12 3984.91 676.498   1
   2  -2 -12 7356.88 1038.03   1
   2  -2 -12 8783.13 1444.48   1
  -2   2  12 4372.60 647.234   1
  -2   2  11 1449.74 525.686   1
  -2   2  11 2037.63 485.256   1
   2  -2 -11 691.676 870.247   1
   2  -2 -11 2786.99 689.758   1
  -2   2  10 3421.93 481.601   1
  -2   2  10 2810.13 529.006   1
  -2   2   9 9009.27 758.753   1
   2  -2  -9 7590.41 858.468   1
  -2   2   9 10329.7 682.613   1
   2  -2  -9 8935.58 1214.06   1
   2  -2  -9 8358.33 548.366   1
  -2   2   9 9413.08 571.062   1
   2  -2  -8 2334.63 308.862   1
  -2   2   8 3998.52 461.480   1
  -2   2   8 3894.03 365.495   1
   2  -2  -8 2348.21 743.634   1
   2  -2  -8 1717.37 543.373   1
  -2   2   8 3588.88 510.324   1
  -2   2   7 593.709 305.426   1
   2  -2  -7 567.250 205.583   1
  -2   2   7 1028.91 232.660   1
   2  -2  -7 857.158 613.162   1
   2  -2  -7 662.725 364.348   1
  -2   2   7 717.244 290.916   1
  -2   2   6 9959.49 570.888   1
   2  -2  -6 16879.2 602.447   1
   2  -2  -6 18908.3 1267.30   1
   2  -2  -6 14919.2 952.548   1
  -2   2   6 10079.1 492.487   1
  -2   2   6 8131.54 565.560   1
   2  -2  -5 29702.2 588.736   1
  -2   2   5 43719.6 1058.43   1
   2  -2  -5 33415.5 1453.80   1
  -2   2   5 44379.1 798.275   1
   2  -2  -5 30706.8 576.754   1
   2  -2  -5 32892.0 1056.20   1
  -2   2   5 44213.7 1051.89   1
   2  -2  -4 2122.04 335.243   1
  -2   2   4 1728.06 297.258   1
  -2   2   4 1746.01 328.816   1
  -2   2   4 2338.88 281.578   1
  -2   2   3 9990.57 528.816   1
   2  -2  -3 12288.7 799.586   1
  -2   2   3 10419.7 395.435   1
   2  -2  -3 13458.9 529.106   1
  -2   2   3 9731.60 504.563   1
  -2   2   2 165868. 1434.04   1
   2  -2  -2 141957. 2257.23   1
   2  -2  -2 159658. 982.833   1
  -2   2   2 165857. 913.753   1
  -2   2   2 169836. 1228.42   1
   2  -2  -2 173063. 1192.56   1
  -2   2   2 148527. 1618.17   1
   2  -2  -1 37819.9 727.931   1
  -2   2   1 50716.4 841.256   1
  -2   2   1 44093.0 710.045   1
   2  -2  -1 30750.2 1065.13   1
  -2   2   1 53165.3 957.173   1
   2  -2  -1 48844.1 1210.60   1
   2  -2   0 67695.0 1228.70   1
  -2   2   0 77055.9 1074.37   1
   2  -2   0 76337.4 1309.59   1
  -2   2   0 84773.7 1064.42   1
   2  -2   0 69917.5 1371.07   1
   2  -2   0 89106.0 716.717   1
   2  -2   1 25090.4 817.839   1
   2  -2   1 21934.1 696.229   1
   2  -2   1 23438.6 833.973   1
  -2   2  -1 31107.3 733.866   1
  -2   2  -1 29353.2 807.585   1
  -2   2  -1 29744.5 765.211   1
  -2   2  -2 32224.6 980.373   1
  -2   2  -2 33944.0 844.358   1
  -2   2  -2 31521.7 470.766   1
   2  -2   2 35043.9 1048.46   1
   2  -2   2 37334.8 1072.40   1
  -2   2  -2 39141.8 1079.33   1
   2  -2   2 34847.0 664.844   1
   2  -2   3 27872.8 1014.34   1
   2  -2   3 24223.0 913.132   1
  -2   2  -3 29902.5 424.587   1
  -2   2  -3 36018.8 952.005   1
   2  -2   3 25203.1 423.491   1
  -2   2  -3 38637.4 1156.07   1
  -2   2  -3 37072.8 1132.19   1
   2  -2   4 46338.5 1291.77   1
  -2   2  -4 35896.3 1215.85   1
   2  -2   4 41439.6 562.001   1
   2  -2   4 47308.7 1463.83   1
  -2   2  -4 33023.6 1225.39   1
   2  -2   5 5175.03 559.214   1
  -2   2  -5 5835.46 676.405   1
  -2   2  -5 5155.19 593.009   1
   2  -2   5 4017.93 196.120   1
   2  -2   5 5224.76 576.946   1
   2  -2   5 5046.02 494.676   1
   2  -2   6 4368.16 575.676   1
  -2   2  -6 5925.81 645.983   1
   2  -2   6 6133.52 534.902   1
   2  -2   6 4399.47 231.983   1
   2  -2   6 5614.48 570.896   1
  -2   2  -6 5853.70 723.203   1
   2  -2   7 8983.45 320.904   1
   2  -2   7 9251.25 818.451   1
  -2   2  -7 11533.9 1082.75   1
   2  -2   7 10378.4 777.612   1
   2  -2   7 9603.82 695.882   1
   2  -2   8 18833.8 1157.14   1
  -2   2  -8 23930.8 1312.46   1
  -2   2  -8 26546.9 1616.75   1
   2  -2   8 20256.2 1071.11   1
   2  -2   9 385.426 376.516   1
   2  -2   9 827.610 543.552   1
  -2   2  -9 1411.18 560.508   1
  -2   2  -9 839.219 398.347   1
  -2   2 -10 4851.20 807.575   1
  -2   2 -10 6081.61 744.597   1
   2  -2  10 5851.12 819.352   1
   2  -2  10 6677.36 756.421   1
  -2   2 -11-284.399 425.954   1
  -2   2 -11-405.057 549.443   1
  -2   2 -11 293.830 332.276   1
   2  -2  11 676.909 457.258   1
   2  -2  11 437.283 526.722   1
  -2   2 -12 2807.11 861.519   1
  -2   2 -12 2573.68 660.618   1
  -2   2 -12 2014.16 502.823   1
   2  -2  12 1864.61 572.710   1
   2  -2  12 2455.51 728.058   1
   2  -2  13 531.981 595.157   1
  -2   2 -13 753.028 513.988   1
  -2   2 -13 277.630 653.195   1
   2  -2  13 483.948 507.353   1
   2  -2  14 62.6199 676.376   1
  -2   2 -14 737.294 559.670   1
  -2   1  15 1623.46 882.004   1
   2  -1 -15 2367.50 908.513   1
  -2   1  14 1245.90 710.929   1
  -2   1  14 1919.11 613.341   1
   2  -1 -14 1699.49 790.532   1
  -2   1  13 1181.72 627.573   1
   2  -1 -13 1942.55 754.392   1
  -2   1  13 1464.05 552.715   1
   2  -1 -13 2543.45 1023.04   1
  -2   1  12-193.503 515.352   1
   2  -1 -12 1087.27 917.206   1
  -2   1  12 1442.03 524.063   1
   2  -1 -12 1900.37 703.854   1
  -2   1  11 4448.36 679.094   1
  -2   1  11 5936.52 644.385   1
   2  -1 -10 6537.38 551.540   1
   2  -1 -10 6030.17 788.692   1
   2  -1 -10 6566.25 1081.38   1
  -2   1  10 7412.02 657.034   1
  -2   1  10 5502.26 727.331   1
  -2   1  10 6256.25 585.235   1
   2  -1  -9 11938.7 1043.55   1
   2  -1  -9 12466.4 1232.65   1
   2  -1  -9 13728.1 768.013   1
  -2   1   9 8818.42 651.617   1
  -2   1   9 9578.79 589.416   1
  -2   1   9 7159.52 658.019   1
  -2   1   8 1706.99 410.615   1
  -2   1   8 2310.94 337.970   1
  -2   1   8 1948.53 343.605   1
   2  -1  -8 5158.92 809.462   1
   2  -1  -8 3549.29 603.238   1
   2  -1  -8 5189.25 477.043   1
  -2   1   7 16355.2 749.548   1
   2  -1  -7 16423.2 1165.21   1
   2  -1  -7 18926.4 1083.06   1
  -2   1   7 17394.5 673.669   1
  -2   1   7 16108.4 847.190   1
  -2   1   6 46350.0 1095.87   1
   2  -1  -6 36694.3 881.791   1
   2  -1  -6 40871.2 1708.61   1
   2  -1  -6 36372.5 1268.97   1
  -2   1   6 50876.2 1267.65   1
  -2   1   6 50030.2 1008.76   1
   2  -1  -5 115812. 1368.85   1
  -2   1   5 141799. 1749.54   1
   2  -1  -5 125749. 2098.50   1
   2  -1  -5 133110. 2702.07   1
  -2   1   5 148210. 1532.25   1
  -2   1   5 148259. 1916.32   1
   2  -1  -4 10104.7 778.374   1
  -2   1   4 12425.4 528.230   1
  -2   1   4 14173.1 486.130   1
   2  -1  -4 9457.86 575.432   1
  -2   1   4 14653.9 609.593   1
  -2   1   3 34909.7 595.645   1
  -2   1   3 35593.5 835.689   1
   2  -1  -3 54592.9 1388.33   1
   2  -1  -3 51742.4 671.837   1
  -2   1   3 40409.5 801.924   1
   2  -1  -3 53932.0 976.013   1
  -2   1   3 33454.9 821.928   1
   2  -1  -2 60358.9 739.951   1
  -2   1   2 45357.5 784.189   1
   2  -1  -2 57785.1 743.429   1
   2  -1  -2 52703.6 1208.82   1
  -2   1   2 58670.0 700.000   1
  -2   1   2 39349.9 815.029   1
  -2   1   2 49981.7 662.874   1
  -2   1   1 518322. 2629.42   1
  -2   1   1 613220. 2575.79   1
   2  -1  -1 580164. 3425.66   1
   2  -1  -1 511216. 3463.27   1
   2  -1  -1 585634. 2478.40   1
   2  -1   0 356116. 1645.75   1
  -2   1   0 361649. 2163.87   1
  -2   1   0 368673. 2258.66   1
   2  -1   0 369072. 2461.56   1
   2  -1   0 375197. 2817.61   1
   2  -1   1 30967.4 848.713   1
  -2   1  -1 29536.0 798.452   1
  -2   1  -1 26873.1 661.931   1
  -2   1  -1 27145.5 671.171   1
   2  -1   1 28442.6 831.171   1
   2  -1   1 27553.1 575.769   1
  -2   1  -2 1048.76 302.347   1
   2  -1   2 621.239 310.685   1
   2  -1   2 1058.87 148.811   1
  -2   1  -2 797.156 232.412   1
   2  -1   2 625.770 266.974   1
  -2   1  -2 794.749 276.204   1
  -2   1  -3 36653.1 881.435   1
   2  -1   3 35137.7 529.621   1
  -2   1  -3 36079.7 1011.31   1
  -2   1  -3 41604.1 1157.81   1
   2  -1   3 29090.2 949.341   1
   2  -1   3 25384.7 867.644   1
   2  -1   4 26808.8 905.761   1
   2  -1   4 25635.8 1011.06   1
  -2   1  -4 36184.1 1093.24   1
   2  -1   4 36027.3 574.100   1
  -2   1  -4 36018.1 932.907   1
  -2   1  -4 39605.9 1279.20   1
  -2   1  -5 9656.99 748.489   1
  -2   1  -5 8516.23 549.157   1
   2  -1   5 9859.57 347.371   1
   2  -1   5 9024.64 682.296   1
  -2   1  -5 7931.28 611.273   1
   2  -1   5 8359.75 589.482   1
   2  -1   6 2517.02 462.540   1
   2  -1   6 2745.03 221.055   1
   2  -1   6 2553.44 410.607   1
  -2   1  -6 1553.15 335.490   1
  -2   1  -6 1326.80 404.716   1
   2  -1   7 1365.81 445.457   1
  -2   1  -7 584.185 332.510   1
   2  -1   7 1096.11 180.825   1
   2  -1   7 1144.59 378.293   1
  -2   1  -7 587.354 399.273   1
   2  -1   8 1962.90 223.487   1
   2  -1   8 2392.05 507.285   1
  -2   1  -8 1219.92 538.680   1
   2  -1   8 2125.43 514.588   1
  -2   1  -8 1887.02 478.813   1
  -2   1  -9 10124.3 686.107   1
  -2   1  -9 13925.4 996.115   1
  -2   1  -9 12435.6 1187.62   1
   2  -1   9 7499.08 803.874   1
   2  -1   9 8562.32 801.130   1
   2  -1  10 284.682 502.257   1
  -2   1 -10 800.613 611.908   1
  -2   1 -10 876.417 356.062   1
   2  -1  10 1116.89 445.746   1
  -2   1 -10 589.490 448.190   1
  -2   1 -11-72.1031 400.616   1
  -2   1 -11 97.1283 307.830   1
   2  -1  11 218.200 432.905   1
  -2   1 -11-150.686 575.807   1
   2  -1  11 143.148 539.767   1
  -2   1 -12 1095.45 661.048   1
   2  -1  12 785.160 611.063   1
  -2   1 -12 731.255 476.535   1
   2  -1  12 1470.86 533.792   1
  -2   1 -12 47.1668 318.928   1
  -2   1 -13 402.719 513.967   1
   2  -1  13 924.154 545.261   1
   2  -1  13 1473.42 707.898   1
  -2   1 -13 1269.74 796.816   1
   2  -1  14 750.804 681.249   1
   2  -1  14 2231.99 651.578   1
  -2   1 -14 2189.88 669.057   1
  -2   0  15 3415.31 699.435   1
   2   0 -15 1709.86 923.740   1
  -2   0  14 1183.10 688.683   1
  -2   0  14 1973.31 584.711   1
   2   0 -14 694.407 678.754   1
  -2   0  13 316.105 420.104   1
  -2   0  13 238.055 573.502   1
   2   0 -13 326.011 630.055   1
  -2   0  12-339.240 443.505   1
   2   0 -12-349.743 508.462   1
  -2   0  12 179.262 515.543   1
  -2   0  11 2186.45 586.442   1
  -2   0  11 2636.24 520.435   1
   2   0 -11 963.962 743.789   1
   2   0 -11 1523.96 421.927   1
   2   0 -11 1919.98 603.804   1
  -2   0  11 1354.15 422.545   1
  -2   0  10 13150.6 973.707   1
   2   0 -10 15027.3 891.460   1
   2   0 -10 16258.7 1394.71   1
  -2   0  10 14156.8 879.177   1
  -2   0  10 12934.5 803.202   1
   2   0 -10 16101.5 1219.38   1
  -2   0   9 745.412 304.006   1
   2   0  -9 2123.74 388.894   1
   2   0  -9 1721.47 713.721   1
  -2   0   9 903.169 401.042   1
   2   0  -9 1862.32 553.334   1
  -2   0   9 1387.96 324.751   1
  -2   0   8 7324.66 529.748   1
   2   0  -8 8263.44 880.825   1
  -2   0   8 5886.89 485.859   1
   2   0  -8 7905.45 578.790   1
   2   0  -8 7915.85 792.757   1
  -2   0   8 5196.74 531.811   1
  -2   0   7 304.306 224.245   1
  -2   0   7 409.457 214.127   1
   2   0  -7 282.757 342.282   1
   2   0  -7-108.181 198.307   1
  -2   0   7-389.250 295.713   1
   2   0  -6 1884.03 253.992   1
  -2   0   6 1974.08 293.256   1
  -2   0   6 1772.44 271.742   1
   2   0  -6 2489.09 561.500   1
   2   0  -6 2030.17 409.533   1
  -2   0   6 2188.19 402.600   1
   2   0  -5 16551.0 844.387   1
  -2   0   5 14858.6 554.078   1
  -2   0   5 15886.1 591.947   1
  -2   0   5 15899.1 666.569   1
  -2   0   5 16456.6 583.337   1
  -2   0   4 18620.3 605.504   1
   2   0  -4 21098.9 941.331   1
  -2   0   4 20590.0 615.630   1
  -2   0   4 19345.2 582.325   1
   2   0  -4 17146.6 678.951   1
  -2   0   4 20379.3 679.115   1
  -2   0   3 22396.5 611.897   1
   2   0  -3 21021.8 791.371   1
  -2   0   3 22333.2 675.438   1
  -2   0   3 21964.4 548.722   1
  -2   0   2 4568.55 290.875   1
   2   0  -2 4632.51 432.476   1
  -2   0   2 4304.60 268.411   1
  -2   0   2 4931.57 275.665   1
   2   0  -2 4649.05 292.633   1
  -2   0   2 4736.84 331.659   1
  -2   0   1 11692.7 358.551   1
  -2   0   1 10522.2 407.502   1
  -2   0   1 11377.0 411.631   1
   2   0  -1 10237.8 515.968   1
   2   0  -1 10393.9 328.085   1
  -2   0   1 12035.9 421.402   1
   2   0  -1 12675.3 499.101   1
   2   0   0 26828.7 598.231   1
  -2   0   0 27467.0 632.545   1
  -2   0   0 26877.4 591.933   1
  -2   0   0 29924.6 731.090   1
   2   0   0 27368.4 760.689   1
  -2   0   0 28282.7 576.593   1
   2   0   0 30040.4 622.624   1
   2   0   1 140864. 1722.80   1
   2   0   1 138996. 1545.02   1
  -2   0  -1 141550. 1569.76   1
  -2   0  -1 137467. 1382.42   1
   2   0   2 1030.55 285.883   1
   2   0   2 982.335 290.829   1
  -2   0  -2 911.415 213.355   1
  -2   0  -2 1010.21 301.747   1
   2   0   2 1209.79 161.243   1
  -2   0  -2 964.439 262.861   1
  -2   0  -3 1205.93 230.210   1
  -2   0  -3 891.528 357.854   1
  -2   0  -3 781.067 289.090   1
   2   0   3 1134.97 348.442   1
   2   0   3 1230.23 169.616   1
   2   0   3 801.489 275.043   1
   2   0   4 452036. 3793.64   1
  -2   0  -4 469745. 3093.84   1
  -2   0  -4 477190. 3928.79   1
   2   0   4 450818. 3577.58   1
  -2   0  -4 469847. 4195.10   1
   2   0   5 589.079 318.955   1
  -2   0  -5 424.056 206.666   1
   2   0   5 373.564 135.212   1
  -2   0  -5 456.457 274.265   1
   2   0   5 217.348 283.597   1
  -2   0  -5-29.0633 304.801   1
   2   0   6 22180.0 1032.99   1
   2   0   6 25963.2 618.185   1
  -2   0  -6 23154.3 819.726   1
  -2   0  -6 24664.9 1082.25   1
  -2   0  -6 24361.3 1235.96   1
   2   0   6 23692.7 956.408   1
   2   0   7 15626.2 911.980   1
   2   0   7 19726.9 566.707   1
  -2   0  -7 18016.9 752.485   1
  -2   0  -7 16382.6 988.672   1
  -2   0  -7 19067.7 1221.75   1
   2   0   7 17095.9 892.252   1
   2   0   8 1525.01 452.393   1
  -2   0  -8 1442.89 527.088   1
  -2   0  -8 1684.78 437.964   1
   2   0   8 1829.03 234.496   1
   2   0   8 1495.87 430.281   1
  -2   0  -8 1529.86 314.491   1
  -2   0  -9 1454.14 559.314   1
   2   0   9 1137.95 475.674   1
   2   0   9 1176.49 216.679   1
  -2   0  -9 1026.52 394.518   1
   2   0   9 1491.87 475.357   1
  -2   0  -9 989.589 311.980   1
  -2   0 -10 131.628 277.522   1
   2   0  10-175.147 459.710   1
  -2   0 -10 482.440 385.701   1
   2   0  10-502.627 401.015   1
  -2   0 -10 307.019 514.648   1
   2   0  11 3857.06 637.361   1
  -2   0 -11 2872.01 620.453   1
   2   0  11 1619.21 598.997   1
  -2   0 -11 2707.08 760.581   1
  -2   0 -11 2455.46 455.813   1
   2   0  12 72.6426 545.191   1
   2   0  12 497.170 467.438   1
  -2   0 -12 1409.13 548.217   1
  -2   0 -12 297.082 599.564   1
   2   0  13 960.624 647.148   1
   2   0  13 1640.69 591.331   1
  -2   0 -13 1754.99 569.458   1
  -2   0 -13 2231.02 879.046   1
   2   0  14 3215.25 828.178   1
  -2   0 -14 4053.86 777.958   1
   2   0  14 4124.38 839.218   1
  -2  -1  15 1312.45 823.462   1
  -2  -1  15 1772.23 621.046   1
   2   1 -15 1004.71 848.012   1
  -2  -1  14 948.703 743.423   1
  -2  -1  14 1531.36 537.039   1
   2   1 -14 129.603 676.907   1
  -2  -1  13 1332.31 692.857   1
  -2  -1  13 1355.42 471.326   1
   2   1 -13 2830.35 820.531   1
  -2  -1  12 937.454 454.995   1
   2   1 -12 1033.83 850.906   1
  -2  -1  12 1639.25 630.020   1
  -2  -1  12 523.520 388.947   1
   2   1 -12 1130.93 463.374   1
   2   1 -12 244.222 555.844   1
   2   1 -11 8610.58 1017.18   1
   2   1 -11 7909.18 1223.31   1
   2   1 -11 7448.71 774.291   1
  -2  -1  11 8747.78 763.538   1
  -2  -1  11 9037.73 920.229   1
   2   1 -10 5426.78 586.754   1
   2   1 -10 7539.67 1053.12   1
  -2  -1  10 6350.03 635.209   1
  -2  -1  10 4290.30 560.918   1
   2   1 -10 8378.70 936.949   1
  -2  -1  10 4195.08 657.005   1
   2   1  -9 11842.5 995.145   1
   2   1  -9 11281.5 763.093   1
  -2  -1   9 10087.5 748.006   1
   2   1  -9 10508.3 1018.47   1
  -2  -1   9 10435.3 854.199   1
  -2  -1   9 10611.3 685.029   1
   2   1  -8 4615.38 821.592   1
  -2  -1   8 3419.22 411.876   1
  -2  -1   8 3771.04 516.892   1
   2   1  -8 3480.58 428.167   1
   2   1  -8 2797.97 527.116   1
  -2  -1   8 3912.78 450.777   1
  -2  -1   7 15560.0 807.414   1
   2   1  -7 17925.7 1034.38   1
  -2  -1   7 16214.1 678.079   1
  -2  -1   7 18361.7 755.040   1
   2   1  -7 14411.3 699.545   1
  -2  -1   6 27988.1 929.935   1
   2   1  -6 50331.3 1546.13   1
  -2  -1   6 25716.1 831.427   1
   2   1  -6 45281.4 1417.65   1
  -2  -1   6 24112.4 980.268   1
  -2  -1   5 106489. 1533.45   1
  -2  -1   5 103418. 1763.35   1
  -2  -1   5 103057. 1450.35   1
  -2  -1   4 7523.77 458.627   1
  -2  -1   4 7503.27 387.478   1
   2   1  -4 9335.40 516.119   1
  -2  -1   4 9149.69 483.929   1
  -2  -1   4 8947.36 460.768   1
  -2  -1   3 47426.6 804.409   1
   2   1  -3 44175.2 1088.25   1
  -2  -1   3 49101.5 970.686   1
  -2  -1   3 48929.2 935.637   1
  -2  -1   3 45873.1 893.177   1
  -2  -1   2 49854.3 746.085   1
   2   1  -2 44503.8 972.192   1
  -2  -1   2 45497.5 861.699   1
   2   1  -2 44024.1 850.612   1
  -2  -1   2 51530.3 902.654   1
   2   1  -1 451610. 2694.39   1
  -2  -1   1 449832. 2641.57   1
   2   1  -1 451032. 2568.50   1
   2   1   0 364812. 2077.07   1
  -2  -1   0 360608. 2470.49   1
  -2  -1   0 360324. 2354.03   1
   2   1   1 23684.8 603.845   1
  -2  -1  -1 26931.3 654.473   1
   2   1   1 23678.4 648.369   1
  -2  -1  -1 26184.2 756.031   1
   2   1   1 26805.9 554.237   1
   2   1   2 1026.93 174.144   1
   2   1   2 874.129 256.300   1
  -2  -1  -2 730.557 205.596   1
  -2  -1  -2 520.943 231.076   1
   2   1   2 702.219 238.746   1
  -2  -1  -2 655.065 287.350   1
   2   1   3 42192.1 998.079   1
   2   1   3 37087.9 706.794   1
  -2  -1  -3 33770.3 754.238   1
   2   1   3 41915.4 1001.20   1
  -2  -1  -3 27700.2 864.931   1
  -2  -1  -3 28519.1 1013.40   1
   2   1   4 39184.3 1043.76   1
   2   1   4 41913.9 1104.37   1
  -2  -1  -4 33412.3 795.337   1
   2   1   4 38525.6 743.745   1
  -2  -1  -4 27928.7 957.146   1
  -2  -1  -4 29938.8 1147.00   1
   2   1   5 9970.34 410.943   1
   2   1   5 8569.54 624.984   1
  -2  -1  -5 9887.53 786.708   1
  -2  -1  -5 9126.97 481.872   1
  -2  -1  -5 9108.64 624.041   1
   2   1   5 8655.41 596.493   1
   2   1   6 1293.53 377.174   1
   2   1   6 1940.75 216.508   1
  -2  -1  -6 2131.67 371.866   1
  -2  -1  -6 1556.27 282.213   1
   2   1   6 1744.11 385.271   1
  -2  -1  -6 1998.79 504.600   1
   2   1   7 589.466 383.323   1
  -2  -1  -7 1258.15 294.740   1
   2   1   7 971.245 189.615   1
   2   1   7 687.656 327.457   1
  -2  -1  -7 947.647 338.039   1
  -2  -1  -7 835.417 502.638   1
  -2  -1  -8 2307.25 333.558   1
   2   1   8 2014.28 258.249   1
   2   1   8 1643.04 447.550   1
   2   1   8 1817.63 472.494   1
  -2  -1  -8 2066.03 589.778   1
  -2  -1  -8 1938.27 444.600   1
   2   1   9 10137.2 533.013   1
   2   1   9 12704.9 936.022   1
  -2  -1  -9 13020.0 688.470   1
  -2  -1  -9 11710.7 853.732   1
  -2  -1  -9 9605.23 1052.63   1
   2   1  10 641.794 468.948   1
   2   1  10 376.760 208.549   1
  -2  -1 -10 461.478 386.760   1
  -2  -1 -10 482.740 306.239   1
   2   1  10 521.541 388.579   1
  -2  -1 -10 1211.85 631.793   1
   2   1  11 386.817 543.122   1
  -2  -1 -11-354.573 567.998   1
   2   1  11 403.830 473.452   1
  -2  -1 -11 427.377 426.901   1
   2   1  12 1715.93 631.052   1
   2   1  12 1197.59 529.576   1
  -2  -1 -12 699.459 437.314   1
  -2  -1 -12 966.416 615.794   1
   2   1  13 2473.85 664.697   1
   2   1  13 509.164 621.019   1
  -2  -1 -13 1038.39 494.660   1
  -2  -1 -13 431.090 642.308   1
  -2  -1 -14 3535.08 703.869   1
  -2  -2  15 5368.56 852.687   1
  -2  -2  14 4816.95 982.543   1
   2   2 -14 4345.48 1074.03   1
  -2  -2  14 4631.65 777.584   1
  -2  -2  13 721.686 469.726   1
  -2  -2  13 28.4018 609.313   1
  -2  -2  13 115.872 406.446   1
   2   2 -13-495.422 642.326   1
  -2  -2  12 8199.86 1021.33   1
  -2  -2  12 9774.45 829.210   1
   2   2 -12 7453.02 867.403   1
   2   2 -12 5239.61 995.676   1
  -2  -2  12 5689.26 717.682   1
   2   2 -11 1382.94 633.068   1
  -2  -2  11 1974.85 616.150   1
   2   2 -11 1692.92 490.150   1
  -2  -2  11 2188.31 436.912   1
   2   2 -11 672.209 763.642   1
  -2  -2  11 2871.08 583.965   1
  -2  -2  10 4179.61 697.693   1
   2   2 -10 4975.18 642.953   1
   2   2 -10 4463.89 925.794   1
  -2  -2  10 5807.55 670.195   1
   2   2 -10 4941.49 799.340   1
  -2  -2  10 5578.81 644.295   1
  -2  -2   9 4341.70 618.682   1
   2   2  -9 5114.97 786.797   1
  -2  -2   9 6571.97 604.193   1
   2   2  -9 5159.19 540.697   1
  -2  -2   9 4324.09 491.359   1
  -2  -2   8 960.607 422.122   1
   2   2  -8 2411.32 641.435   1
  -2  -2   8 1841.95 343.556   1
   2   2  -8 1677.38 350.746   1
   2   2  -8 2736.49 545.454   1
  -2  -2   8 1755.01 352.255   1
   2   2  -7 314.281 247.970   1
  -2  -2   7 555.731 235.020   1
  -2  -2   7 884.832 387.153   1
   2   2  -7 680.999 462.596   1
   2   2  -7 731.531 339.691   1
  -2  -2   7 470.264 252.327   1
   2   2  -6 14761.0 883.132   1
  -2  -2   6 15591.9 632.182   1
  -2  -2   6 17496.7 849.224   1
  -2  -2   6 16375.4 799.706   1
  -2  -2   5 21246.0 845.181   1
  -2  -2   5 23757.2 777.966   1
   2   2  -5 28967.7 970.811   1
   2   2  -5 27964.1 948.423   1
  -2  -2   5 23904.4 897.683   1
  -2  -2   5 22647.1 671.932   1
  -2  -2   4 2483.44 366.039   1
  -2  -2   4 2599.31 256.510   1
   2   2  -4 2310.17 352.000   1
  -2  -2   4 2236.64 317.307   1
   2   2  -4 2316.50 404.910   1
  -2  -2   4 2905.13 391.767   1
  -2  -2   3 10508.3 370.072   1
   2   2  -3 9855.26 569.015   1
  -2  -2   3 11568.2 490.951   1
  -2  -2   3 10472.0 510.842   1
  -2  -2   3 11179.2 505.673   1
  -2  -2   2 124697. 1458.61   1
   2   2  -2 126866. 1487.45   1
  -2  -2   2 124222. 1570.08   1
  -2  -2   2 125298. 1394.89   1
  -2  -2   1 36644.1 856.569   1
  -2  -2   1 36622.0 710.150   1
   2   2  -1 34342.5 726.250   1
  -2  -2   1 36749.9 866.254   1
   2   2   0 66459.3 926.640   1
  -2  -2   0 50829.9 1004.50   1
  -2  -2   0 67129.4 972.694   1
   2   2   0 63248.0 877.410   1
  -2  -2   0 65148.6 853.842   1
  -2  -2   0 54796.4 1056.84   1
   2   2   1 30053.4 676.999   1
  -2  -2  -1 25700.0 713.592   1
   2   2   1 26916.3 630.582   1
  -2  -2  -1 25783.2 508.277   1
  -2  -2  -1 17199.5 652.948   1
  -2  -2  -1 20017.6 732.474   1
   2   2   2 36594.0 729.098   1
  -2  -2  -2 35635.3 742.166   1
  -2  -2  -2 35369.3 1008.04   1
   2   2   2 37196.9 841.524   1
   2   2   3 42803.8 883.099   1
   2   2   3 36816.8 783.230   1
  -2  -2  -3 34296.7 742.675   1
   2   2   3 38675.0 956.814   1
  -2  -2  -3 23134.9 870.184   1
  -2  -2  -3 23349.4 1066.05   1
   2   2   4 22447.6 879.866   1
   2   2   4 34799.9 820.424   1
  -2  -2  -4 36463.2 819.321   1
  -2  -2  -4 39740.4 1174.40   1
   2   2   4 22581.7 925.361   1
  -2  -2  -4 40744.2 1520.90   1
   2   2   5 6233.96 522.755   1
   2   2   5 5540.29 349.918   1
  -2  -2  -5 5370.79 360.940   1
  -2  -2  -5 4086.80 439.998   1
   2   2   5 6025.08 498.271   1
  -2  -2  -5 4984.00 627.169   1
   2   2   6 6641.69 600.548   1
   2   2   6 6610.08 392.118   1
  -2  -2  -6 6561.17 404.797   1
  -2  -2  -6 5340.11 636.959   1
   2   2   6 7290.95 576.441   1
  -2  -2  -6 5013.40 471.541   1
  -2  -2  -7 13726.3 1035.24   1
   2   2   7 16397.9 867.171   1
   2   2   7 15613.5 885.093   1
  -2  -2  -7 14898.2 643.541   1
   2   2   7 14827.9 580.858   1
  -2  -2  -7 13657.3 787.958   1
   2   2   8 30909.1 1290.35   1
  -2  -2  -8 24191.6 1428.25   1
  -2  -2  -8 32020.6 926.164   1
   2   2   8 34094.3 1304.58   1
  -2  -2  -8 24690.8 1119.62   1
   2   2   8 31085.2 842.144   1
   2   2   9 814.166 438.661   1
  -2  -2  -9 519.560 327.443   1
  -2  -2  -9 682.425 254.996   1
   2   2   9 1055.90 425.382   1
   2   2   9 482.302 212.065   1
  -2  -2  -9 712.640 511.572   1
   2   2  10 3880.31 667.052   1
   2   2  10 5615.56 441.499   1
  -2  -2 -10 7509.13 969.994   1
  -2  -2 -10 6931.61 708.744   1
   2   2  10 4070.46 630.418   1
   2   2  11 158.473 521.809   1
   2   2  11-26.2288 217.408   1
   2   2  11 324.801 417.222   1
  -2  -2 -11 160.055 344.698   1
  -2  -2 -11 69.9776 525.614   1
   2   2  12 867.158 619.922   1
  -2  -2 -12 2873.93 599.014   1
  -2  -2 -12 2451.95 807.229   1
   2   2  12 1813.67 578.201   1
  -2  -2 -13 94.1172 389.796   1
   2   2  13-547.819 495.343   1
  -2  -2 -13-439.373 620.706   1
  -2  -3  15 357.004 527.255   1
  -2  -3  14 3898.73 988.970   1
  -2  -3  14 5104.15 800.031   1
   2   3 -14 3586.61 1023.24   1
  -2  -3  13-102.299 401.753   1
   2   3 -13-423.087 461.348   1
   2   3 -13 785.044 662.748   1
  -2  -3  13 745.949 506.424   1
  -2  -3  13-852.516 645.197   1
  -2  -3  12 2888.61 771.729   1
   2   3 -12 2755.51 809.325   1
  -2  -3  12 3038.62 609.855   1
  -2  -3  12 3929.64 611.786   1
   2   3 -12 2940.16 624.548   1
  -2  -3  11-754.690 593.079   1
  -2  -3  11-207.258 338.586   1
   2   3 -11 558.371 391.983   1
   2   3 -11 27.9165 510.037   1
  -2  -3  11 83.6780 402.530   1
  -2  -3  10 1120.92 428.211   1
   2   3 -10 1159.60 434.708   1
  -2  -3  10 1725.67 383.299   1
   2   3 -10 1032.71 558.305   1
   2   3 -10 1035.19 638.492   1
  -2  -3  10 2430.90 600.486   1
  -2  -3   9 549.284 438.642   1
   2   3  -9 304.556 552.893   1
  -2  -3   9 93.1103 286.564   1
   2   3  -9-123.282 319.242   1
   2   3  -9 528.598 504.014   1
  -2  -3   9 167.547 290.322   1
  -2  -3   8 2419.29 429.149   1
   2   3  -8 1782.28 600.729   1
   2   3  -8 1321.14 385.740   1
  -2  -3   8 2559.75 447.375   1
  -2  -3   8 2421.75 508.941   1
   2   3  -8 1036.98 443.319   1
   2   3  -7 813.846 381.857   1
   2   3  -7 2082.27 536.069   1
  -2  -3   7 1118.32 301.392   1
  -2  -3   7 1560.29 349.620   1
  -2  -3   7 1213.44 344.190   1
  -2  -3   7 903.524 395.016   1
   2   3  -6 4380.92 466.247   1
   2   3  -6 5334.61 574.426   1
  -2  -3   6 5346.81 563.527   1
  -2  -3   6 4861.76 530.693   1
  -2  -3   6 5706.70 416.661   1
  -2  -3   6 6273.40 500.442   1
   2   3  -5 45425.8 1263.94   1
  -2  -3   5 58739.0 1330.42   1
  -2  -3   5 49421.5 949.690   1
  -2  -3   5 57123.8 1434.83   1
   2   3  -5 52620.9 1440.32   1
  -2  -3   5 39776.1 1124.53   1
  -2  -3   4 13554.9 509.641   1
  -2  -3   4 18578.5 760.148   1
  -2  -3   4 20472.2 745.166   1
   2   3  -4 18057.4 814.346   1
  -2  -3   4 20369.9 871.231   1
   2   3  -4 13192.6 855.145   1
   2   3  -3 290069. 2412.11   1
   2   3  -3 282473. 2943.91   1
  -2  -3   3 306216. 2639.58   1
  -2  -3   3 301859. 1723.99   1
  -2  -3   2 27759.6 762.436   1
  -2  -3   2 41341.2 528.493   1
   2   3  -2 27526.3 718.984   1
  -2  -3   2 49027.5 1146.09   1
  -2  -3   2 33707.8 906.441   1
  -2  -3   2 47227.3 1091.75   1
  -2  -3   2 23039.7 874.396   1
  -2  -3   1 49677.0 1130.36   1
  -2  -3   1 36591.7 491.773   1
   2   3  -1 29815.5 764.914   1
  -2  -3   1 25866.6 692.812   1
  -2  -3   1 40335.5 869.423   1
  -2  -3   1 42577.2 1089.59   1
  -2  -3   0 23205.8 434.577   1
  -2  -3   0 28284.2 822.474   1
   2   3   0 22522.8 477.428   1
  -2  -3   0 17785.3 678.492   1
   2   3   0 18785.3 535.312   1
  -2  -3   0 16577.1 464.042   1
  -2  -3   0 14698.7 618.774   1
  -2  -3  -1 42633.8 1126.25   1
  -2  -3  -1 16351.9 447.761   1
  -2  -3  -1 29362.9 639.325   1
   2   3   1 24257.1 608.510   1
  -2  -3  -1 38420.8 980.416   1
   2   3   1 30882.8 720.789   1
  -2  -3  -1 29077.6 474.430   1
  -2  -3  -2 14316.5 474.429   1
   2   3   2 14541.0 525.269   1
  -2  -3  -2 14831.1 490.917   1
  -2  -3  -2 13100.4 632.192   1
  -2  -3  -2 13194.5 701.206   1
   2   3   2 13232.8 536.810   1
  -2  -3  -3 6193.69 347.777   1
  -2  -3  -3 4269.89 522.321   1
   2   3   3 7329.61 465.409   1
   2   3   3 7143.90 341.732   1
   2   3   3 6428.50 386.079   1
  -2  -3  -3 3789.07 460.212   1
   2   3   4 1568.64 289.451   1
   2   3   4 3371.94 309.105   1
  -2  -3  -4 4840.44 520.499   1
   2   3   4 1201.47 293.915   1
  -2  -3  -4 4106.34 612.008   1
  -2  -3  -4 3944.76 335.463   1
   2   3   5 2724.35 290.879   1
  -2  -3  -5 2788.39 434.149   1
  -2  -3  -5 3404.12 305.240   1
  -2  -3  -5 2918.29 598.075   1
   2   3   5 1666.79 315.018   1
   2   3   5 1327.03 314.067   1
   2   3   6 9594.45 642.466   1
  -2  -3  -6 13397.9 536.698   1
   2   3   6 9539.76 651.524   1
  -2  -3  -6 12899.5 948.538   1
   2   3   6 11343.2 511.450   1
  -2  -3  -6 9694.82 686.466   1
   2   3   7 1682.44 387.771   1
   2   3   7 1459.85 388.832   1
   2   3   7 1322.75 238.171   1
  -2  -3  -7 1349.04 235.504   1
  -2  -3  -7 1525.22 364.540   1
  -2  -3  -7 1177.59 461.594   1
   2   3   8 28525.7 849.332   1
  -2  -3  -8 23045.1 740.982   1
   2   3   8 29004.5 1257.38   1
   2   3   8 31676.5 1261.70   1
  -2  -3  -8 18843.0 1002.26   1
  -2  -3  -8 17523.2 1299.20   1
   2   3   9 6310.99 811.859   1
   2   3   9 9183.45 574.054   1
   2   3   9 8298.27 771.378   1
  -2  -3  -9 9035.81 774.920   1
  -2  -3  -9 9206.47 1046.51   1
   2   3  10 1348.15 489.866   1
   2   3  10 7149.13 509.734   1
  -2  -3 -10 8069.91 793.801   1
   2   3  10 3600.86 584.528   1
  -2  -3 -10 7660.35 1048.62   1
  -2  -3 -11 1027.48 607.900   1
   2   3  11 406.835 559.748   1
   2   3  11-121.839 237.730   1
   2   3  11-353.055 440.808   1
  -2  -3 -11 100.780 344.949   1
  -2  -3 -12 492.921 632.341   1
  -2  -3 -12 703.797 486.386   1
   2   3  12 767.170 530.497   1
   2   3  13 1893.35 624.503   1
  -2  -3 -13 1551.90 768.386   1
  -2  -4  14-38.5407 546.552   1
  -2  -4  14 279.945 726.039   1
   2   4 -14-1112.48 807.250   1
   2   4 -14 485.480 550.717   1
  -2  -4  14 433.349 515.249   1
   2   4 -13 209.607 457.599   1
  -2  -4  13 791.270 718.499   1
  -2  -4  13-289.056 414.423   1
   2   4 -13 0.29362 676.764   1
  -2  -4  13 273.363 436.899   1
  -2  -4  12 3555.58 812.124   1
   2   4 -12 2776.81 889.740   1
  -2  -4  12 3677.67 665.074   1
  -2  -4  12 4291.93 621.164   1
   2   4 -12 3001.52 673.017   1
  -2  -4  11 980.227 614.856   1
  -2  -4  11 180.481 437.444   1
   2   4 -11 429.379 553.215   1
  -2  -4  11 507.724 375.987   1
   2   4 -11 79.7146 380.013   1
  -2  -4  10 17626.9 1277.51   1
   2   4 -10 10363.0 1141.53   1
  -2  -4  10 17834.3 934.627   1
   2   4 -10 11370.0 975.489   1
  -2  -4  10 16107.2 1057.45   1
   2   4  -9 2476.13 492.889   1
  -2  -4   9 4373.96 572.777   1
  -2  -4   9 5009.20 523.888   1
   2   4  -9 3339.89 661.460   1
   2   4  -9 2503.98 710.440   1
  -2  -4   9 2927.04 619.294   1
  -2  -4   8 1219.94 349.237   1
  -2  -4   8 1698.52 484.167   1
   2   4  -8 1952.10 571.851   1
   2   4  -8 1318.01 400.751   1
  -2  -4   8 1648.55 326.913   1
   2   4  -8 429.002 383.714   1
  -2  -4   7 7341.37 685.887   1
  -2  -4   7 7440.21 603.493   1
   2   4  -7 4392.35 656.362   1
  -2  -4   7 8419.44 525.055   1
   2   4  -7 3769.53 557.236   1
  -2  -4   7 5042.98 631.349   1
  -2  -4   6 12876.7 780.292   1
   2   4  -6 12647.2 748.702   1
  -2  -4   6 14750.8 612.826   1
  -2  -4   6 13389.6 869.096   1
  -2  -4   6 13280.9 735.850   1
  -2  -4   5 17773.0 860.657   1
  -2  -4   5 22234.5 693.099   1
   2   4  -5 17184.0 833.030   1
   2   4  -5 19697.3 973.854   1
  -2  -4   5 21685.2 853.276   1
  -2  -4   4 258.929 272.620   1
   2   4  -4 494.917 254.814   1
  -2  -4   4 449.413 189.491   1
  -2  -4   4 554.585 248.805   1
   2   4  -4 243.735 266.740   1
  -2  -4   4 648.755 300.077   1
   2   4  -3 1259.02 244.607   1
  -2  -4   3 1557.34 285.302   1
  -2  -4   3 1161.92 181.447   1
   2   4  -3 1250.26 328.662   1
  -2  -4   3 1316.24 311.008   1
  -2  -4   3 820.140 273.034   1
  -2  -4   2 71697.5 1215.32   1
  -2  -4   2 69950.8 1122.00   1
  -2  -4   1 145623. 1618.80   1
   2   4  -1 147187. 1541.78   1
   2   4   0 65199.0 1100.83   1
  -2  -4   0 87199.4 1583.36   1
  -2  -4   0 73051.9 1218.69   1
  -2  -4   0 102751. 1715.44   1
   2   4   0 84926.6 904.136   1
   2   4   1 98142.8 1377.07   1
  -2  -4  -1 99663.4 686.335   1
  -2  -4  -1 114702. 1449.00   1
  -2  -4  -1 117786. 1895.77   1
  -2  -4  -1 115882. 1956.09   1
   2   4   2 18492.5 608.870   1
  -2  -4  -2 20362.4 602.306   1
   2   4   3 5798.21 238.355   1
   2   4   3 4444.45 363.305   1
   2   4   3 5288.99 390.251   1
  -2  -4  -3 3811.25 276.141   1
  -2  -4  -3 2312.28 441.700   1
  -2  -4  -3 1978.40 379.477   1
  -2  -4  -3 4636.27 239.085   1
   2   4   4 11407.0 594.159   1
   2   4   4 13791.7 494.103   1
   2   4   4 10026.2 505.325   1
  -2  -4  -4 5966.16 522.119   1
  -2  -4  -4 10338.9 440.658   1
  -2  -4  -4 5928.91 600.604   1
   2   4   5 2814.02 312.984   1
  -2  -4  -5 2327.47 488.881   1
  -2  -4  -5 3307.01 274.544   1
  -2  -4  -5 2113.52 364.863   1
   2   4   5 3791.28 422.375   1
   2   4   6 38583.2 1093.25   1
  -2  -4  -6 27681.9 736.602   1
   2   4   6 27529.0 919.613   1
  -2  -4  -6 19148.0 1150.28   1
   2   4   6 33634.1 1160.49   1
  -2  -4  -6 20382.3 992.429   1
   2   4   7 21067.3 948.590   1
   2   4   7 16074.9 740.815   1
  -2  -4  -7 14700.2 875.766   1
   2   4   7 19837.9 988.107   1
  -2  -4  -7 14106.5 1114.17   1
  -2  -4  -7 19101.7 634.196   1
   2   4   8 7480.13 512.711   1
  -2  -4  -8 10394.9 828.823   1
   2   4   8 3741.42 564.730   1
   2   4   8 4545.52 561.281   1
  -2  -4  -8 7557.59 935.877   1
   2   4   9 2538.22 560.453   1
   2   4   9 4691.00 422.656   1
   2   4   9 3328.47 615.579   1
  -2  -4  -9 3336.63 777.840   1
  -2  -4  -9 2837.69 565.264   1
   2   4  10 3708.64 427.054   1
  -2  -4 -10 4067.31 645.754   1
  -2  -4 -10 3841.90 811.771   1
   2   4  11 1258.05 338.341   1
   2   4  11 1212.86 484.629   1
  -2  -4 -11 1829.74 715.717   1
  -2  -4 -11 1193.41 527.471   1
  -2  -4 -12-123.217 561.249   1
   2   4  12-267.524 281.873   1
   2   4  12-451.871 486.817   1
  -2  -4 -13 87.1527 662.227   1
   2   4  13 611.186 529.927   1
   2   5 -14 146.329 503.813   1
  -2  -5  14 114.949 542.051   1
  -2  -5  13 1180.85 550.415   1
  -2  -5  13 810.463 796.486   1
   2   5 -13 1242.86 832.634   1
  -2  -5  13 467.146 487.639   1
   2   5 -13 263.576 527.783   1
   2   5 -12 1437.39 592.368   1
  -2  -5  12 2465.34 803.901   1
  -2  -5  12 1008.69 528.101   1
   2   5 -12 525.058 661.245   1
  -2  -5  12 2921.50 596.818   1
  -2  -5  11 406.142 605.179   1
  -2  -5  11 146.446 371.978   1
   2   5 -11 52.1537 398.907   1
   2   5 -11 434.694 612.488   1
  -2  -5  11-334.772 420.990   1
  -2  -5  10 18045.0 1342.08   1
   2   5 -10 14800.0 1112.25   1
  -2  -5  10 20003.6 996.834   1
  -2  -5  10 16315.1 1134.99   1
   2   5  -9 5183.87 628.534   1
  -2  -5   9 6095.79 647.233   1
  -2  -5   9 6135.63 787.410   1
  -2  -5   9 7299.40 588.790   1
  -2  -5   8 13364.4 991.231   1
   2   5  -8 6692.58 937.099   1
   2   5  -8 6034.18 812.965   1
  -2  -5   8 15453.2 750.351   1
  -2  -5   8 11934.9 794.311   1
  -2  -5   7 2083.40 483.939   1
   2   5  -7 1818.39 448.062   1
  -2  -5   7 1675.55 481.352   1
  -2  -5   7 3102.60 370.558   1
  -2  -5   7 2512.37 418.484   1
   2   5  -7 1145.21 418.584   1
  -2  -5   6 793.632 381.327   1
   2   5  -6 883.495 344.752   1
  -2  -5   6 820.307 381.840   1
   2   5  -6 783.160 367.027   1
  -2  -5   6 1026.70 258.503   1
  -2  -5   6 1211.02 361.201   1
  -2  -5   5 8171.68 630.066   1
  -2  -5   5 8843.12 573.474   1
   2   5  -5 9716.68 614.708   1
  -2  -5   5 9385.80 442.054   1
   2   5  -5 8293.81 719.108   1
  -2  -5   5 7173.47 646.190   1
  -2  -5   4 5669.31 535.155   1
   2   5  -4 7215.50 462.935   1
  -2  -5   4 5201.11 563.668   1
  -2  -5   4 8892.36 369.939   1
   2   5  -4 3632.62 537.861   1
  -2  -5   4 6110.45 466.545   1
   2   5  -3 7215.33 419.078   1
  -2  -5   3 5531.83 451.494   1
   2   5  -3 4459.96 577.463   1
  -2  -5   3 4183.84 491.162   1
  -2  -5   3 6965.10 255.243   1
  -2  -5   3 5619.31 481.289   1
  -2  -5   2 1585.32 355.928   1
  -2  -5   2 1104.47 377.136   1
  -2  -5   2 854.219 249.883   1
   2   5  -2 843.792 223.988   1
  -2  -5   2 620.369 238.254   1
  -2  -5   1 49275.5 986.266   1
   2   5  -1 56676.5 1020.90   1
  -2  -5   1 37429.7 1104.70   1
  -2  -5   1 46509.9 1069.50   1
  -2  -5   1 42755.7 1223.90   1
  -2  -5   0 31961.7 1067.28   1
  -2  -5   0 27248.4 940.046   1
  -2  -5   0 14677.4 481.418   1
  -2  -5   0 21105.8 685.813   1
   2   5   0 13267.1 549.669   1
   2   5   1 22623.4 730.317   1
   2   5   1 23304.6 544.219   1
  -2  -5  -1 17908.3 626.237   1
  -2  -5  -1 17386.3 828.321   1
  -2  -5  -1 17579.9 763.651   1
   2   5   2 12267.9 574.066   1
  -2  -5  -2 11626.6 753.120   1
  -2  -5  -2 11538.6 686.624   1
  -2  -5  -2 10700.0 485.224   1
   2   5   2 10842.3 461.134   1
   2   5   3 5336.50 403.591   1
  -2  -5  -3 3313.17 497.531   1
  -2  -5  -3 3713.79 424.593   1
   2   5   3 5322.15 388.996   1
  -2  -5  -3 4880.97 348.246   1
  -2  -5  -4 1347.73 149.043   1
   2   5   4 1432.88 263.017   1
  -2  -5  -4 1981.57 235.291   1
   2   5   4 1765.71 301.555   1
  -2  -5  -4 1724.74 350.670   1
   2   5   4 1160.63 150.548   1
  -2  -5  -4 937.383 395.201   1
   2   5   5 524.745 190.346   1
   2   5   5-50.1000 195.471   1
   2   5   5 374.973 246.822   1
  -2  -5  -5 511.297 153.713   1
  -2  -5  -5 413.525 271.996   1
  -2  -5  -6 10181.1 688.975   1
   2   5   6 4812.72 427.277   1
  -2  -5  -6 10044.8 403.122   1
   2   5   6 7059.97 502.337   1
   2   5   6 5050.76 500.163   1
  -2  -5  -6 9699.28 854.442   1
  -2  -5  -7 2856.65 629.588   1
   2   5   7 2417.98 410.494   1
   2   5   7 4831.73 491.460   1
   2   5   7 4186.25 527.742   1
  -2  -5  -7 2031.83 451.894   1
  -2  -5  -8 1495.03 562.264   1
   2   5   8 870.082 317.384   1
  -2  -5  -8 1117.85 406.810   1
   2   5   8 1693.80 427.298   1
   2   5   9 519.716 256.736   1
   2   5   9-58.2401 360.220   1
  -2  -5  -9 329.900 497.073   1
  -2  -5  -9 834.618 405.238   1
   2   5  10 5286.71 536.307   1
  -2  -5 -10 7014.43 827.809   1
  -2  -5 -10 5589.24 943.374   1
  -2  -5 -11 1280.05 680.277   1
   2   5  11 2106.30 421.354   1
  -2  -5 -11 2419.57 583.706   1
  -2  -5 -12 575.557 603.648   1
   2   5  12 285.572 288.743   1
   2   5  12 156.140 461.618   1
  -2  -5 -13-28.1772 578.212   1
   2   5  13-299.997 548.452   1
   2   5  13-252.437 308.224   1
  -2  -6  14 371.062 578.086   1
   2   6 -14 86.9231 512.250   1
  -2  -6  13 240.279 493.121   1
  -2  -6  13-599.076 664.032   1
   2   6 -13 646.784 561.324   1
   2   6 -13-1006.03 786.791   1
  -2  -6  12-457.218 655.127   1
   2   6 -12 50.5489 442.274   1
   2   6 -12-103.321 699.716   1
  -2  -6  12-315.493 519.967   1
  -2  -6  11 2.86988 617.592   1
  -2  -6  11-680.352 472.458   1
   2   6 -11-643.823 470.714   1
  -2  -6  10 1524.79 653.703   1
  -2  -6  10 2249.84 579.229   1
   2   6 -10 858.262 460.565   1
   2   6 -10 2154.32 647.812   1
  -2  -6  10 2863.61 490.868   1
  -2  -6   9 7458.51 624.310   1
  -2  -6   9 6417.44 771.256   1
   2   6  -9 5324.99 666.536   1
  -2  -6   9 8115.85 935.433   1
   2   6  -9 4544.14 723.010   1
  -2  -6   8 20263.0 1228.50   1
  -2  -6   8 22379.9 910.745   1
   2   6  -7 7200.43 678.914   1
  -2  -6   7 9948.63 577.772   1
  -2  -6   7 8723.44 815.437   1
   2   6  -7 5410.97 738.248   1
  -2  -6   7 7181.04 631.855   1
  -2  -6   7 5024.83 741.101   1
  -2  -6   6 1232.40 364.794   1
   2   6  -6 610.243 398.571   1
  -2  -6   6 941.092 417.562   1
  -2  -6   6 1304.34 264.246   1
  -2  -6   6 385.108 393.787   1
  -2  -6   5 1586.13 427.228   1
  -2  -6   5 1490.63 393.557   1
   2   6  -5 1218.59 404.193   1
   2   6  -5 2508.41 378.781   1
  -2  -6   5 1915.42 249.826   1
  -2  -6   5 1746.12 367.833   1
  -2  -6   4 2282.53 454.918   1
  -2  -6   4 3232.43 420.097   1
   2   6  -4 2108.41 299.904   1
   2   6  -4 3089.43 473.241   1
  -2  -6   4 1508.48 219.365   1
   2   6  -3 14243.7 601.163   1
  -2  -6   3 15306.8 744.011   1
  -2  -6   2 828.243 298.720   1
  -2  -6   2 1132.44 312.206   1
   2   6  -2 547.260 218.159   1
  -2  -6   2 1262.74 322.661   1
  -2  -6   2 570.935 241.880   1
  -2  -6   1 4557.65 411.109   1
  -2  -6   1 13941.1 794.495   1
   2   6  -1 2215.98 317.657   1
  -2  -6   1 11790.8 706.525   1
  -2  -6   1 6407.68 482.344   1
  -2  -6   0 5566.75 331.106   1
  -2  -6   0 16959.9 825.878   1
  -2  -6   0 13605.5 710.800   1
  -2  -6   0 9376.15 503.436   1
   2   6   0 6470.24 426.975   1
  -2  -6  -1 20782.6 672.911   1
  -2  -6  -1 32813.1 1174.02   1
   2   6   1 15151.8 454.776   1
   2   6   1 20524.5 707.414   1
  -2  -6  -1 27551.3 979.371   1
  -2  -6  -2 7728.70 424.860   1
  -2  -6  -2 6870.58 623.591   1
  -2  -6  -2 6824.79 525.778   1
  -2  -6  -3 20560.0 1112.02   1
   2   6   3 33414.4 993.234   1
   2   6   3 33551.3 866.753   1
  -2  -6  -3 23776.3 660.235   1
  -2  -6  -3 23295.6 1014.75   1
   2   6   4 932.722 262.720   1
  -2  -6  -4 1254.98 207.796   1
   2   6   4 837.828 241.362   1
  -2  -6  -4 1759.47 349.596   1
  -2  -6  -4 1231.83 443.280   1
   2   6   5 4685.53 429.500   1
  -2  -6  -5 5797.95 374.632   1
  -2  -6  -5 8838.53 663.801   1
  -2  -6  -5 8965.09 834.486   1
   2   6   6 11416.1 636.013   1
  -2  -6  -6 11732.5 762.325   1
  -2  -6  -6 9866.40 829.547   1
   2   6   7 379.877 215.989   1
   2   6   7 42.2720 285.855   1
  -2  -6  -7 412.575 301.552   1
  -2  -6  -8 1416.90 540.549   1
   2   6   8 800.482 247.107   1
  -2  -6  -8 733.055 363.512   1
   2   6   8 732.065 378.763   1
   2   6   9 6270.20 559.152   1
  -2  -6  -9 3686.96 585.162   1
   2   6   9 7028.47 743.883   1
  -2  -6  -9 3757.40 831.479   1
   2   6  10 784.457 301.393   1
  -2  -6 -10 131.744 335.061   1
  -2  -6 -10-279.586 517.670   1
   2   6  10 267.782 401.241   1
  -2  -6 -11-295.166 522.884   1
   2   6  11 166.114 277.440   1
   2   6  11 201.184 407.556   1
   2   6  12 284.421 311.251   1
  -2  -6 -12-302.737 592.783   1
   2   6  12 422.041 515.186   1
   2   6  13 226.611 304.049   1
   2   6  13 511.368 589.827   1
  -2  -7  13-50.2136 521.051   1
  -2  -7  13 592.398 698.897   1
   2   7 -13 354.287 558.198   1
   2   7 -13 570.729 705.858   1
  -2  -7  12 1011.12 675.145   1
  -2  -7  12 828.772 541.898   1
   2   7 -12 719.622 594.050   1
   2   7 -12 361.120 641.882   1
  -2  -7  11-1033.97 565.934   1
   2   7 -11-260.507 450.695   1
   2   7 -11 196.330 554.179   1
  -2  -7  10 136.110 451.420   1
  -2  -7  10 1111.89 643.826   1
   2   7 -10 131.577 400.005   1
   2   7 -10 131.980 487.221   1
  -2  -7   9 991.226 605.451   1
   2   7  -9 347.631 414.081   1
  -2  -7   9 822.292 467.074   1
   2   7  -9 578.884 448.720   1
  -2  -7   8 301.396 395.985   1
  -2  -7   8 414.030 422.473   1
  -2  -7   8 933.688 489.835   1
   2   7  -8 538.538 382.768   1
  -2  -7   7 590.306 317.005   1
  -2  -7   7 599.173 476.274   1
  -2  -7   7 279.235 400.034   1
   2   7  -7 735.329 435.171   1
  -2  -7   6 5479.66 700.202   1
   2   7  -6 6278.07 555.914   1
  -2  -7   6 3756.05 483.551   1
   2   7  -6 3181.00 616.913   1
  -2  -7   6 2468.88 600.854   1
   2   7  -5 11816.5 880.244   1
  -2  -7   5 10839.1 724.668   1
  -2  -7   5 9518.06 894.933   1
  -2  -7   4 4513.81 571.947   1
   2   7  -4 5519.41 425.222   1
   2   7  -4 5154.24 582.037   1
  -2  -7   4 3920.43 459.566   1
  -2  -7   3 1255.58 389.934   1
  -2  -7   3 1748.04 399.166   1
   2   7  -3 1562.25 282.343   1
   2   7  -3 1566.03 390.409   1
  -2  -7   3 1216.50 304.790   1
  -2  -7   2 8347.21 579.612   1
  -2  -7   2 8882.99 605.913   1
   2   7  -2 7786.76 456.146   1
  -2  -7   1 11741.8 773.388   1
  -2  -7   1 8085.98 528.842   1
   2   7  -1 7085.98 427.116   1
  -2  -7   1 11083.6 732.986   1
  -2  -7   1 6971.57 480.540   1
  -2  -7   0 3398.53 301.921   1
  -2  -7   0 1061.46 346.543   1
   2   7   0 2972.44 319.738   1
  -2  -7   0 1966.67 335.560   1
  -2  -7   0 1534.30 276.938   1
  -2  -7  -1 14025.4 787.145   1
   2   7   1 4492.77 390.331   1
  -2  -7  -1 5237.98 406.136   1
   2   7   1 2761.14 235.678   1
  -2  -7  -1 10833.2 653.006   1
  -2  -7  -2-122.258 267.260   1
   2   7   2-14.4006 181.286   1
  -2  -7  -2 119.316 233.963   1
  -2  -7  -2-15.4353 173.633   1
   2   7   2 9.28458 202.096   1
  -2  -7  -3 5567.83 396.353   1
  -2  -7  -3 5745.55 523.543   1
   2   7   3 9826.79 620.767   1
   2   7   3 11647.6 539.079   1
  -2  -7  -3 6862.22 702.286   1
   2   7   4 499.104 240.016   1
  -2  -7  -4 758.731 201.830   1
  -2  -7  -4 1582.38 474.711   1
   2   7   4 761.407 261.043   1
  -2  -7  -4 1590.60 383.576   1
   2   7   5 3416.65 411.817   1
  -2  -7  -5 3598.06 625.854   1
   2   7   5 3095.40 403.857   1
  -2  -7  -5 4149.11 492.126   1
   2   7   6 9116.39 613.664   1
  -2  -7  -6 16072.6 885.309   1
   2   7   6 4381.26 543.184   1
  -2  -7  -6 17521.0 1122.44   1
  -2  -7  -7 9952.60 739.970   1
  -2  -7  -7 8176.91 860.021   1
  -2  -7  -8 1214.81 497.622   1
   2   7   8 348.945 267.510   1
   2   7   8 385.481 386.995   1
  -2  -7  -8 1451.48 380.364   1
  -2  -7  -9 389.545 378.857   1
   2   7   9 122.331 252.737   1
   2   7   9 323.409 424.353   1
  -2  -7  -9 472.728 466.053   1
  -2  -7 -10 827.169 571.060   1
   2   7  10-63.6064 268.559   1
   2   7  10 190.873 415.558   1
  -2  -7 -11 989.468 612.111   1
   2   7  11 640.536 335.537   1
   2   7  11 1201.42 529.974   1
   2   7  12 15.2607 304.889   1
   2   7  12 370.726 466.289   1
   2   7  13 535.932 372.660   1
  -2  -8  12-177.717 518.421   1
  -2  -8  12 46.0045 657.252   1
   2   8 -12 407.486 729.711   1
   2   8 -12-244.972 510.542   1
  -2  -8  11 110.605 518.255   1
  -2  -8  11-661.416 705.920   1
   2   8 -11 602.811 587.038   1
   2   8 -11 488.186 533.360   1
  -2  -8  10 253.542 467.765   1
   2   8 -10 723.938 455.060   1
   2   8 -10-545.027 545.498   1
  -2  -8  10 122.371 587.025   1
  -2  -8   9 942.683 512.222   1
   2   8  -9 840.096 433.715   1
   2   8  -9-220.790 419.243   1
  -2  -8   8 184.389 364.012   1
  -2  -8   8-11.0673 404.225   1
   2   8  -8-125.959 386.908   1
  -2  -8   8 390.469 504.860   1
  -2  -8   7 1718.22 456.026   1
  -2  -8   7 529.716 437.279   1
   2   8  -7 726.517 457.111   1
  -2  -8   6 2010.75 410.352   1
   2   8  -6 4192.86 489.260   1
   2   8  -6 2300.18 576.128   1
  -2  -8   6 3562.84 630.872   1
  -2  -8   6 2217.36 590.957   1
  -2  -8   5-11.7598 322.512   1
  -2  -8   5-164.125 388.925   1
   2   8  -5 155.612 279.594   1
  -2  -8   5 73.0039 329.058   1
   2   8  -5 332.443 358.624   1
  -2  -8   4 1784.22 483.198   1
   2   8  -4 3472.79 575.834   1
   2   8  -4 2292.17 366.077   1
  -2  -8   4 3073.72 471.570   1
  -2  -8   4 4012.25 690.627   1
  -2  -8   3 4484.09 561.394   1
   2   8  -3 4835.44 411.950   1
   2   8  -3 4900.85 589.382   1
  -2  -8   3 3544.98 532.198   1
  -2  -8   2 644.216 308.435   1
  -2  -8   2 1051.98 366.563   1
   2   8  -2 833.551 244.135   1
  -2  -8   2 692.999 288.591   1
  -2  -8   2 643.591 324.212   1
  -2  -8   1 74.9184 245.138   1
  -2  -8   1 646.437 336.209   1
   2   8  -1-152.907 211.691   1
  -2  -8   1 462.499 275.866   1
  -2  -8   1 307.636 243.567   1
  -2  -8   0 286.387 194.058   1
  -2  -8   0 1192.52 376.728   1
   2   8   0 148.431 201.269   1
  -2  -8   0 650.087 347.029   1
  -2  -8   0 586.046 249.920   1
   2   8   1 1971.10 345.433   1
  -2  -8  -1 2264.71 332.713   1
  -2  -8  -2 3275.55 497.484   1
   2   8   2 3031.03 361.637   1
  -2  -8  -2 1828.50 296.033   1
  -2  -8  -2 2463.41 411.614   1
   2   8   2 2557.27 278.267   1
  -2  -8  -3 200.000 331.565   1
   2   8   3-7.63499 213.200   1
  -2  -8  -3 392.643 258.272   1
   2   8   3-8.45737 225.475   1
  -2  -8  -3 116.539 181.651   1
   2   8   4 3387.13 457.114   1
  -2  -8  -4 2500.23 533.316   1
  -2  -8  -4 2167.45 400.712   1
  -2  -8  -5 3759.62 533.578   1
   2   8   5 7887.71 599.301   1
   2   8   5 8478.85 618.107   1
  -2  -8  -5 3450.27 596.468   1
  -2  -8  -6 3838.84 651.847   1
   2   8   6 16.1031 289.565   1
   2   8   6 1330.03 329.394   1
  -2  -8  -6 5163.24 710.523   1
  -2  -8  -7 405.590 446.729   1
   2   8   7 67.6366 247.790   1
   2   8   7 474.781 431.402   1
  -2  -8  -7 322.425 323.391   1
   2   8   8 1233.20 331.126   1
   2   8   8 846.759 428.809   1
  -2  -8  -8-97.9804 427.914   1
  -2  -8  -8 189.400 283.986   1
   2   8   9 166.400 271.505   1
  -2  -8  -9 604.818 505.323   1
   2   8   9 80.8765 392.323   1
   2   8  10 441.008 327.525   1
   2   8  10-434.627 436.483   1
  -2  -8 -10 1098.88 560.204   1
   2   8  11 282.529 337.557   1
   2   8  11 350.197 486.742   1
  -2  -8 -11 607.970 560.297   1
   2   8  12 698.290 406.365   1
   2   8  12 18.9458 470.355   1
  -2  -9  12 465.387 730.422   1
   2   9 -12-375.964 596.285   1
  -2  -9  11 31.5885 661.266   1
  -2  -9  11 244.339 534.113   1
   2   9 -11-903.642 619.600   1
   2   9 -11-1297.67 662.337   1
  -2  -9  10 559.017 534.931   1
  -2  -9  10-469.865 630.280   1
   2   9 -10-192.794 513.495   1
   2   9 -10-441.822 438.513   1
  -2  -9   9 4525.27 856.215   1
   2   9  -9 2330.12 605.238   1
   2   9  -9 2274.07 602.910   1
  -2  -9   9 3642.52 680.128   1
  -2  -9   8-27.6837 579.503   1
  -2  -9   8-369.198 476.956   1
  -2  -9   8-266.725 375.919   1
   2   9  -8-17.3221 430.365   1
  -2  -9   7-219.437 517.504   1
   2   9  -7-45.4581 434.014   1
  -2  -9   7-392.316 423.840   1
  -2  -9   7 137.175 404.729   1
  -2  -9   6 347.500 357.813   1
  -2  -9   6 822.009 501.409   1
   2   9  -6 876.536 500.544   1
  -2  -9   6 80.0246 422.865   1
  -2  -9   5 5320.99 691.365   1
   2   9  -5 6928.42 551.232   1
   2   9  -5 5577.92 688.406   1
  -2  -9   5 5203.72 706.980   1
  -2  -9   4 36.4442 310.610   1
  -2  -9   4 281.602 363.410   1
   2   9  -4 682.422 274.645   1
  -2  -9   4 623.173 354.293   1
   2   9  -4 518.846 379.575   1
  -2  -9   3 1521.00 438.517   1
   2   9  -3 2147.93 381.943   1
   2   9  -3 2185.66 612.966   1
  -2  -9   3 2387.59 540.844   1
  -2  -9   2 950.815 307.783   1
  -2  -9   2 1017.20 350.482   1
  -2  -9   2 1330.98 377.657   1
   2   9  -2 1105.43 276.148   1
  -2  -9   2 1596.28 481.445   1
  -2  -9   1 3421.05 537.877   1
  -2  -9   1 2881.16 403.023   1
   2   9  -1 4086.26 387.112   1
  -2  -9   0 774.366 270.724   1
   2   9   0 549.773 242.967   1
  -2  -9  -1 2421.37 479.718   1
  -2  -9  -1 2385.77 366.552   1
  -2  -9  -1 1995.64 415.723   1
  -2  -9  -2 1303.24 444.690   1
   2   9   2 138.305 239.068   1
  -2  -9  -2 981.779 350.463   1
  -2  -9  -2 691.503 259.765   1
  -2  -9  -3 324.986 378.980   1
   2   9   3-164.255 247.995   1
  -2  -9  -3 29.5530 253.487   1
  -2  -9  -4 5998.76 737.823   1
  -2  -9  -4 4660.61 597.472   1
   2   9   4 5540.17 569.102   1
   2   9   5 5720.39 550.782   1
  -2  -9  -5 5919.75 778.958   1
  -2  -9  -6 420.884 430.382   1
   2   9   6 141.409 255.152   1
   2   9   6 107.244 305.757   1
  -2  -9  -6 233.687 299.672   1
  -2  -9  -7-12.7102 409.106   1
   2   9   7-138.589 277.515   1
  -2  -9  -7 133.039 291.651   1
   2   9   7-298.425 352.306   1
  -2  -9  -8 176.357 465.983   1
   2   9   8 98.1447 280.031   1
   2   9   8-592.666 383.536   1
   2   9   9 324.333 309.498   1
   2   9   9 543.817 434.237   1
  -2  -9  -9-479.780 499.625   1
  -2  -9 -10-606.881 561.159   1
   2   9  10-517.722 355.288   1
   2   9  10-521.194 418.109   1
  -2  -9 -11-412.157 545.873   1
   2   9  11 192.846 336.476   1
   2   9  11 287.632 461.006   1
  -2 -10  11-906.572 724.850   1
   2  10 -11-719.529 582.271   1
  -2 -10  10 1046.08 589.141   1
   2  10 -10 380.319 508.932   1
   2  10 -10 570.309 569.437   1
  -2 -10  10-151.048 614.056   1
  -2 -10   9 705.149 531.901   1
  -2 -10   9 549.250 586.703   1
   2  10  -9 128.039 425.860   1
   2  10  -9 388.017 455.475   1
  -2 -10   8 449.602 561.866   1
  -2 -10   8 67.9335 488.912   1
   2  10  -8-134.346 469.207   1
  -2 -10   8 737.926 480.036   1
   2  10  -7 1047.35 489.517   1
  -2 -10   7 1647.08 550.469   1
  -2 -10   7 2127.75 633.754   1
  -2 -10   7 1507.42 553.622   1
  -2 -10   6 1154.01 480.628   1
  -2 -10   6 1267.49 531.170   1
   2  10  -6 91.0408 451.899   1
  -2 -10   6 648.979 530.339   1
  -2 -10   5 7392.71 761.424   1
  -2 -10   5 5185.65 748.224   1
   2  10  -5 7564.77 784.681   1
  -2 -10   5 4389.81 613.793   1
  -2 -10   4 2091.54 510.528   1
   2  10  -4 2310.96 374.606   1
  -2 -10   4 1644.90 470.779   1
   2  10  -4 1828.26 495.714   1
  -2 -10   4 1090.08 398.502   1
  -2 -10   3 321.876 314.338   1
   2  10  -3 631.344 308.465   1
   2  10  -3-112.904 380.582   1
  -2 -10   3 412.987 346.231   1
  -2 -10   2 1960.69 418.725   1
   2  10  -2 2555.69 363.257   1
  -2 -10   2 3119.72 641.469   1
  -2 -10   1 1023.72 331.378   1
   2  10  -1 1948.70 324.620   1
  -2 -10   1 1362.34 456.995   1
  -2 -10   1 1163.29 409.952   1
  -2 -10   0 4822.58 633.147   1
  -2 -10   0 4746.87 491.442   1
  -2 -10   0 3646.34 528.600   1
  -2 -10  -1 414.047 261.589   1
  -2 -10  -1 1355.97 418.234   1
  -2 -10  -1 1243.20 391.354   1
   2  10   1 181.982 266.716   1
  -2 -10  -2 4257.85 612.868   1
  -2 -10  -2 2373.55 490.835   1
  -2 -10  -3 83.3140 339.282   1
   2  10   3-254.520 266.175   1
  -2 -10  -3 86.2549 298.033   1
  -2 -10  -4 1448.66 474.837   1
  -2 -10  -4 743.929 404.313   1
   2  10   4 800.283 333.621   1
   2  10   5 1992.25 427.187   1
  -2 -10  -5 1568.42 464.096   1
  -2 -10  -5 2604.65 610.595   1
  -2 -10  -6 683.498 479.638   1
  -2 -10  -6 1082.69 406.758   1
   2  10   6 1028.10 332.988   1
  -2 -10  -7 753.524 515.492   1
   2  10   7 808.277 366.773   1
   2  10   8 363.002 363.285   1
  -2 -10  -8 3350.57 845.601   1
  -2 -10  -9 518.281 534.105   1
   2  10   9 149.632 317.939   1
   2  10  10 864.052 376.504   1
  -2 -10 -10 845.012 643.646   1
  -2 -11  10-651.227 683.405   1
  -2 -11   9-56.4430 478.648   1
  -2 -11   9 899.323 645.838   1
   2  11  -9-193.014 453.052   1
   2  11  -9-58.8810 482.014   1
  -2 -11   8 315.490 486.899   1
   2  11  -8-437.372 505.444   1
  -2 -11   8 175.806 556.895   1
  -2 -11   7 213.697 506.767   1
  -2 -11   7-53.9106 455.306   1
   2  11  -7 219.112 513.595   1
  -2 -11   7 18.6453 456.777   1
  -2 -11   6 9152.38 952.558   1
   2  11  -6 9303.37 1075.20   1
  -2 -11   6 7836.69 962.360   1
  -2 -11   5 11064.4 1061.85   1
  -2 -11   5 10693.0 941.695   1
  -2 -11   4 795.293 423.734   1
   2  11  -4 2234.09 565.086   1
  -2 -11   4 1608.81 518.917   1
  -2 -11   3 301.753 373.416   1
  -2 -11   3-196.408 376.053   1
   2  11  -3 341.644 455.540   1
   2  11  -3 760.465 329.036   1
  -2 -11   2 964.648 428.554   1
  -2 -11   2 258.807 372.512   1
   2  11  -2 630.457 319.174   1
  -2 -11   1 1015.64 392.253   1
  -2 -11   1 2162.22 537.060   1
   2  11  -1 549.149 267.629   1
  -2 -11   1 1828.48 570.565   1
  -2 -11   0 283.965 318.627   1
   2  11   0 1206.64 367.553   1
  -2 -11   0 533.063 351.138   1
  -2 -11   0 621.761 442.053   1
   2  11   1 292.997 260.933   1
  -2 -11  -1 377.584 361.697   1
  -2 -11  -1 697.926 316.880   1
   2  11   2 19.2069 282.243   1
  -2 -11  -2 758.198 359.848   1
   2  11   3 1087.74 320.689   1
  -2 -11  -3 868.055 435.588   1
  -2 -11  -3 936.266 416.871   1
  -2 -11  -4 2688.85 570.344   1
  -2 -11  -4 4156.68 692.004   1
   2  11   4 3507.03 491.460   1
  -2 -11  -5 455.936 458.658   1
   2  11   5 439.414 327.122   1
  -2 -11  -5 314.260 334.263   1
  -2 -11  -6 1194.38 508.590   1
   2  11   6 199.054 331.131   1
  -2 -11  -7 237.944 500.409   1
   2  11   7 603.596 366.006   1
  -2 -11  -8 821.102 552.654   1
   2  11   8 250.474 346.286   1
  -2 -11  -9 901.199 582.359   1
   2  11   9 54.9692 347.696   1
  -2 -12   8 275.088 527.125   1
   2  12  -8 1092.90 635.674   1
  -2 -12   7 1175.58 549.396   1
   2  12  -7 909.277 584.520   1
  -2 -12   7 613.280 522.398   1
  -2 -12   6-630.715 545.562   1
   2  12  -6 167.970 517.371   1
  -2 -12   6-159.788 481.828   1
  -2 -12   5 2151.10 558.307   1
   2  12  -5 3431.12 678.319   1
  -2 -12   5 2262.57 629.477   1
  -2 -12   4 358.677 428.979   1
  -2 -12   4-109.092 460.669   1
   2  12  -4 300.395 462.861   1
  -2 -12   3 148.471 413.770   1
  -2 -12   3 630.029 423.448   1
   2  12  -3 1049.81 502.887   1
   2  12  -2 407.204 273.790   1
  -2 -12   2 515.647 407.003   1
  -2 -12   2-136.999 379.220   1
   2  12  -1 676.744 317.893   1
  -2 -12   1 772.756 469.309   1
  -2 -12   1-215.694 401.047   1
  -2 -12   1 330.214 396.535   1
  -2 -12   0 1313.78 515.753   1
   2  12   0 781.194 295.849   1
  -2 -12   0 600.205 423.082   1
  -2 -12  -1 931.829 459.952   1
   2  12   1 314.834 321.135   1
  -2 -12  -1 734.898 416.063   1
   2  12   2 809.838 367.451   1
  -2 -12  -2 343.129 405.455   1
  -2 -12  -2 425.708 365.077   1
   2  12   3 4850.85 571.513   1
  -2 -12  -3 5806.81 726.281   1
  -2 -12  -4 10057.3 1141.68   1
  -2 -12  -4 14855.6 1100.35   1
  -2 -12  -5 560.135 430.018   1
   2  12   5 586.464 365.858   1
  -2 -12  -6 749.267 478.484   1
   2  12   6 724.546 370.605   1
  -2 -12  -7-481.120 513.739   1
   2  12   7 100.573 354.002   1
  -2 -12  -8 813.084 591.026   1
   2  12   8 157.699 360.300   1
  -2 -13   7 338.081 496.719   1
   2  13  -7 617.662 589.799   1
  -2 -13   7 234.792 468.647   1
   2  13  -6 896.794 627.551   1
  -2 -13   6 492.566 485.559   1
  -2 -13   6 249.455 564.519   1
  -2 -13   5 603.231 540.691   1
  -2 -13   5 889.166 500.576   1
   2  13  -5 2006.94 676.200   1
  -2 -13   4 718.436 462.753   1
   2  13  -4 866.248 533.549   1
  -2 -13   4 422.530 475.785   1
  -2 -13   3 407.332 419.161   1
  -2 -13   3 159.253 547.983   1
   2  13  -3 876.940 548.335   1
   2  13  -2 7408.62 922.587   1
  -2 -13   2 4684.26 757.831   1
   2  13  -1 253.945 272.961   1
  -2 -13   1-137.387 451.782   1
  -2 -13   0 3062.99 626.172   1
   2  13   0 2065.04 419.390   1
  -2 -13   0 1987.27 577.861   1
  -2 -13  -1 425.377 424.954   1
   2  13   1-110.046 340.872   1
  -2 -13  -1 196.906 463.799   1
  -2 -13  -2 2780.72 623.978   1
   2  13   2 3164.05 523.022   1
  -2 -13  -2 1982.69 520.993   1
  -2 -13  -3 965.009 486.829   1
   2  13   3 267.453 336.141   1
   2  13   4 1376.82 410.226   1
  -2 -13  -4 2561.01 613.914   1
  -2 -13  -5 813.156 521.429   1
   2  13   5 1573.39 437.503   1
  -2 -13  -6-44.9647 446.063   1
   2  13   6 75.8471 375.822   1
  -2 -13  -7 215.427 469.570   1
  -2 -14   6 400.152 491.638   1
  -2 -14   5 216.270 516.325   1
   2  14  -5-266.367 581.404   1
  -2 -14   5-36.3968 511.489   1
  -2 -14   4 1440.79 592.934   1
   2  14  -4 2186.35 666.313   1
  -2 -14   4 1439.04 565.710   1
   2  14  -3 9.67512 467.529   1
  -2 -14   3-145.153 517.627   1
   2  14  -2 621.568 533.793   1
  -2 -14   2-481.702 534.355   1
  -2 -14   1 82.3671 454.768   1
   2  14   0 22.7447 305.495   1
  -2 -14   0-167.131 414.996   1
  -2 -14   0 300.626 438.819   1
  -2 -14  -1 1304.62 526.956   1
   2  14   1 1853.42 449.822   1
  -2 -14  -1 991.339 501.779   1
  -2 -14  -2 1211.66 559.723   1
   2  14   2 1471.34 432.217   1
  -2 -14  -2 386.836 423.582   1
  -2 -14  -3 3143.33 694.328   1
   2  14   3 780.151 401.176   1
   2  14   4 744.710 410.979   1
  -2 -14  -4 1029.19 515.521   1
  -2 -14  -5 2400.42 648.967   1
  -2 -15   2 1450.17 606.588   1
   2  15  -1 181.360 648.182   1
  -2 -15   1 397.525 468.553   1
  -2 -15   0 1935.96 582.304   1
  -2 -15  -1 5796.29 899.023   1
   2  15   2 718.893 429.458   1
   2  15   3 457.910 393.540   1
  -3  14   6 67.0153 337.619   1
  -3  14   5 59.0922 320.771   1
  -3  14  -4-296.266 365.809   1
   3 -13  -7 156.982 898.603   1
  -3  13  -2 86.3867 344.805   1
  -3  13  -3-560.562 439.045   1
  -3  13  -3-131.739 414.090   1
   3 -13   4 626.869 527.792   1
  -3  13  -4 67.9931 427.562   1
  -3  13  -4-143.872 477.943   1
   3 -13   5 615.848 570.430   1
  -3  13  -5-443.536 472.165   1
  -3  13  -5-140.926 409.743   1
   3 -13   6 776.186 604.946   1
  -3  13  -6 199.149 495.389   1
  -3  13  -6-18.4907 410.107   1
  -3  12   9-57.7941 474.643   1
   3 -12  -8-284.844 981.572   1
  -3  12   8 305.274 415.976   1
   3 -12  -7 554.253 983.228   1
  -3  12   7 569.319 418.694   1
   3 -12  -6 1065.98 838.557   1
  -3  12   6-90.4975 351.188   1
   3 -12  -5 936.249 843.493   1
  -3  12   5 1143.59 449.444   1
   3 -12  -4 58.4212 737.281   1
  -3  12   4 145.635 344.976   1
   3 -12  -3 743.924 765.115   1
  -3  12  -1 779.370 398.828   1
  -3  12  -2 294.816 396.995   1
  -3  12  -2 1425.68 429.528   1
   3 -12   3 645.985 562.046   1
  -3  12  -3 451.344 361.784   1
  -3  12  -3 447.131 450.411   1
   3 -12   4 872.027 565.697   1
  -3  12  -4 348.391 395.810   1
  -3  12  -4-692.878 428.255   1
   3 -12   5-318.931 580.589   1
  -3  12  -5-165.680 392.572   1
  -3  12  -5-378.580 463.002   1
   3 -12   6 1534.83 688.261   1
  -3  12  -6 146.544 386.263   1
  -3  12  -6 817.061 537.128   1
  -3  12  -7 1217.19 481.829   1
  -3  12  -7 797.505 582.169   1
  -3  11  10 83.9735 460.185   1
   3 -11  -9 233.521 932.672   1
  -3  11   9 380.524 468.832   1
   3 -11  -8 1114.35 869.276   1
  -3  11   8-519.185 392.240   1
   3 -11  -7 976.769 864.790   1
  -3  11   7 516.463 441.358   1
   3 -11  -6 2545.36 873.954   1
  -3  11   6 409.998 426.161   1
  -3  11   5 413.417 345.440   1
   3 -11  -5-96.0901 729.826   1
   3 -11  -4-464.742 672.721   1
  -3  11   4 60.6094 352.885   1
  -3  11   3 231.678 342.481   1
   3 -11  -3-574.845 699.368   1
  -3  11   2 2434.34 522.351   1
   3 -11  -2 757.292 637.951   1
  -3  11   1 2239.76 434.830   1
  -3  11   1 1362.11 409.627   1
  -3  11   0 1959.41 390.876   1
  -3  11   0 2418.23 458.926   1
  -3  11  -1 1693.66 432.644   1
  -3  11  -1 1852.34 421.961   1
   3 -11   1 2243.82 607.775   1
   3 -11   2 538.600 530.777   1
  -3  11  -2-68.5051 332.209   1
   3 -11   2 1140.88 646.521   1
  -3  11  -2 395.154 381.588   1
  -3  11  -3 3986.87 678.170   1
   3 -11   3 2804.32 839.743   1
  -3  11  -3 5043.97 700.893   1
  -3  11  -4 594.019 417.843   1
   3 -11   4 1172.26 583.601   1
  -3  11  -4 33.1005 418.225   1
   3 -11   5 596.916 564.580   1
  -3  11  -5-30.4403 418.430   1
   3 -11   6 1516.16 648.380   1
  -3  11  -6 400.136 501.371   1
   3 -11   7 2477.40 706.466   1
  -3  11  -7 1264.85 593.894   1
  -3  11  -8-235.262 523.862   1
   3 -11   8 195.584 562.839   1
  -3  10  11 245.604 427.531   1
  -3  10  10 72.1643 455.562   1
  -3  10   9 1161.36 469.063   1
   3 -10  -9 76.3858 879.740   1
  -3  10   8-89.5928 347.482   1
   3 -10  -8-1616.76 1033.79   1
  -3  10   7 769.415 406.687   1
   3 -10  -7-577.236 904.704   1
  -3  10   6 844.117 433.512   1
   3 -10  -6 2941.78 989.988   1
   3 -10  -5-462.407 754.343   1
  -3  10   5 1200.18 386.372   1
  -3  10   4 2580.32 469.754   1
   3 -10  -4 557.167 737.075   1
  -3  10   4 1534.70 402.311   1
  -3  10   3 1689.55 500.521   1
   3 -10  -3 2367.49 782.087   1
  -3  10   3 1990.88 564.739   1
  -3  10   2 432.787 336.017   1
   3 -10  -2 375.283 619.793   1
  -3  10   2 209.239 309.244   1
  -3  10   1 6492.43 644.769   1
  -3  10   1 5072.95 487.060   1
   3 -10  -1 4335.97 852.764   1
  -3  10   1 7250.97 672.999   1
  -3  10   0 3230.06 481.041   1
   3 -10   0 2428.06 670.225   1
   3 -10   0 2923.61 674.950   1
  -3  10   0 1053.20 336.065   1
  -3  10   0 2756.09 447.541   1
  -3  10  -1 7548.48 612.304   1
  -3  10  -1 6817.91 653.285   1
  -3  10  -2 4029.76 495.306   1
  -3  10  -2 3018.89 559.872   1
  -3  10  -3 1188.30 371.868   1
   3 -10   3 2219.53 548.580   1
  -3  10  -3 1004.06 405.759   1
  -3  10  -3 924.028 353.305   1
   3 -10   3 1444.16 501.246   1
   3 -10   4 854.024 558.755   1
   3 -10   4 958.921 557.218   1
  -3  10  -4-10.2063 400.586   1
  -3  10  -4 208.551 341.661   1
   3 -10   5 663.605 517.783   1
  -3  10  -5 633.966 414.161   1
   3 -10   5 458.628 497.071   1
  -3  10  -5-146.462 426.511   1
   3 -10   6 745.435 516.683   1
   3 -10   6 459.530 524.680   1
  -3  10  -6-306.806 472.083   1
  -3  10  -6 300.352 458.198   1
   3 -10   7 400.889 536.696   1
  -3  10  -7-35.8476 516.667   1
  -3  10  -7 418.184 501.447   1
   3 -10   7 118.942 493.423   1
   3 -10   8 864.282 584.353   1
  -3  10  -8-104.205 523.389   1
  -3  10  -8 165.147 548.733   1
   3 -10   9 853.083 659.361   1
  -3  10  -9-403.392 532.145   1
  -3  10  -9 462.280 648.481   1
  -3  10 -10 218.150 689.146   1
  -3   9  12 261.949 472.355   1
   3  -9 -11 1539.46 1127.91   1
  -3   9  11 157.956 417.075   1
  -3   9  10 19.0473 436.896   1
   3  -9 -10-1055.07 1093.44   1
   3  -9  -9-1862.06 1240.76   1
  -3   9   9 440.877 425.075   1
  -3   9   8 290.828 367.593   1
   3  -9  -8-485.724 974.209   1
  -3   9   7 136.251 307.088   1
   3  -9  -7-1226.85 1039.86   1
  -3   9   6 1231.50 391.069   1
   3  -9  -6 2061.67 961.816   1
  -3   9   6 1737.85 410.791   1
  -3   9   5 1939.85 392.044   1
   3  -9  -5 1208.52 847.579   1
  -3   9   5 1886.94 391.751   1
  -3   9   4 4172.95 500.859   1
   3  -9  -4 3335.17 967.541   1
  -3   9   4 5050.87 511.034   1
  -3   9   3 3995.74 519.847   1
  -3   9   3 2798.21 387.718   1
  -3   9   2 4104.12 412.841   1
   3  -9  -2 3096.97 938.805   1
  -3   9   2 5357.30 560.102   1
  -3   9   2 3780.40 558.209   1
  -3   9   1 6889.67 546.799   1
   3  -9  -1 5146.00 816.605   1
  -3   9   1 6526.72 513.029   1
  -3   9   1 5716.98 684.244   1
  -3   9   0 6330.00 554.631   1
   3  -9   0 4954.80 707.921   1
  -3   9   0 4348.06 508.544   1
  -3   9   0 6113.91 506.522   1
   3  -9   0 4523.68 687.211   1
   3  -9   1 1080.32 477.108   1
   3  -9   1 309.691 393.503   1
  -3   9  -1 1075.49 294.854   1
  -3   9  -1 814.703 300.162   1
  -3   9  -1 458.711 286.806   1
   3  -9   2 3410.69 616.443   1
  -3   9  -2 2667.90 493.902   1
  -3   9  -2 2005.24 419.981   1
  -3   9  -2 2991.77 518.365   1
   3  -9   3 2086.38 564.292   1
   3  -9   3 1983.35 575.375   1
  -3   9  -3 807.714 400.721   1
  -3   9  -3 680.342 379.434   1
  -3   9  -3 503.789 307.850   1
  -3   9  -4 369.180 328.074   1
  -3   9  -4-351.999 357.119   1
   3  -9   4 696.066 477.186   1
   3  -9   4 55.4900 429.433   1
   3  -9   5 873.494 492.729   1
  -3   9  -5 642.890 419.125   1
  -3   9  -5 1054.06 441.919   1
   3  -9   5 2197.29 597.559   1
   3  -9   6 677.238 522.941   1
   3  -9   6 891.132 512.754   1
  -3   9  -6 1389.33 558.329   1
  -3   9  -6 632.065 513.784   1
   3  -9   7 155.791 529.222   1
   3  -9   7-211.562 473.409   1
  -3   9  -7 15.2562 524.395   1
  -3   9  -7-466.621 436.743   1
   3  -9   8 285.525 550.377   1
   3  -9   8 80.9335 485.254   1
  -3   9  -8 205.905 493.801   1
  -3   9  -8 1061.91 586.021   1
   3  -9   9 776.743 634.143   1
   3  -9   9 963.922 569.730   1
  -3   9  -9 686.874 639.572   1
  -3   9  -9-221.800 515.846   1
   3  -9  10 495.598 530.450   1
   3  -9  10-397.824 617.444   1
  -3   9 -10 607.131 531.909   1
  -3   9 -10 794.225 498.257   1
  -3   9 -10-224.802 590.359   1
  -3   9 -11 1586.53 852.634   1
  -3   8  12-256.439 412.728   1
   3  -8 -12-1148.22 1178.23   1
   3  -8 -11 713.921 1105.68   1
  -3   8  11 82.9104 438.377   1
   3  -8 -10-40.9931 1028.15   1
  -3   8  10-9.10315 405.966   1
   3  -8  -9 1552.95 973.341   1
  -3   8   9 0.13023 359.772   1
  -3   8   8-135.379 331.352   1
   3  -8  -8 240.892 914.656   1
  -3   8   8-180.622 348.112   1
  -3   8   7 812.962 373.749   1
  -3   8   7 857.060 373.284   1
   3  -8  -7 368.632 865.894   1
  -3   8   6 210.907 327.522   1
   3  -8  -6 182.471 792.929   1
  -3   8   6 168.148 304.246   1
   3  -8  -5 587.759 257.261   1
  -3   8   5 1594.59 393.491   1
  -3   8   5 1790.24 392.861   1
   3  -8  -5 676.812 799.710   1
  -3   8   4 742.296 319.693   1
   3  -8  -4 57.3167 723.299   1
   3  -8  -4 1047.27 266.622   1
  -3   8   4 285.533 285.529   1
  -3   8   3 3562.74 490.098   1
  -3   8   3 2544.83 332.506   1
  -3   8   3 2940.31 438.479   1
   3  -8  -3 2985.07 366.587   1
  -3   8   2 11170.2 748.817   1
  -3   8   2 9491.47 553.569   1
  -3   8   2 11014.9 730.540   1
   3  -8  -1 3847.46 589.701   1
  -3   8   1 3886.44 388.612   1
   3  -8  -1 2199.42 760.928   1
  -3   8   1 3955.02 418.498   1
  -3   8   1 2516.74 365.615   1
  -3   8   1 2680.03 492.261   1
  -3   8   0 6903.74 521.107   1
  -3   8   0 8058.69 585.358   1
  -3   8   0 6406.33 579.998   1
  -3   8  -1 11306.8 802.208   1
  -3   8  -1 9365.52 764.941   1
   3  -8   1 14191.3 945.658   1
   3  -8   1 7165.26 839.251   1
  -3   8  -1 11137.4 724.076   1
  -3   8  -2 3400.33 497.817   1
  -3   8  -2 2464.26 478.314   1
  -3   8  -2 2425.22 406.292   1
   3  -8   2 3326.09 583.171   1
   3  -8   3 9666.89 854.994   1
  -3   8  -3 6074.49 600.765   1
  -3   8  -3 3590.25 460.041   1
  -3   8  -3 5623.61 609.400   1
   3  -8   3 9798.78 846.089   1
   3  -8   4 168.077 412.178   1
   3  -8   4-394.357 417.630   1
  -3   8  -4 178.817 358.681   1
  -3   8  -4-256.146 325.553   1
   3  -8   5 21054.5 1244.01   1
  -3   8  -5 9164.08 882.423   1
  -3   8  -5 9194.12 810.933   1
   3  -8   5 20923.9 1227.03   1
   3  -8   6 2140.05 603.110   1
   3  -8   6 2943.50 640.785   1
  -3   8  -6 794.934 452.442   1
  -3   8  -6 1134.32 537.651   1
   3  -8   7 382.270 514.668   1
  -3   8  -7 188.393 449.581   1
   3  -8   7-30.5739 430.316   1
  -3   8  -7 747.930 492.539   1
   3  -8   8 1292.81 550.461   1
  -3   8  -8 498.518 516.167   1
  -3   8  -8-52.0940 523.973   1
   3  -8   8 1685.71 654.743   1
   3  -8   9 660.675 587.985   1
  -3   8  -9-188.228 478.490   1
  -3   8  -9-638.481 602.151   1
   3  -8   9-194.259 475.832   1
   3  -8  10 3760.43 848.952   1
  -3   8 -10 2873.52 651.458   1
  -3   8 -10 1476.08 691.516   1
  -3   8 -10 827.277 773.519   1
   3  -8  10 4980.24 935.964   1
  -3   8 -11 828.753 696.599   1
  -3   8 -11 280.630 497.888   1
   3  -8  11 2106.01 722.729   1
  -3   7  13 204.193 450.856   1
   3  -7 -13-98.5691 1044.63   1
  -3   7  12-212.297 379.202   1
   3  -7 -12-783.910 1053.50   1
   3  -7 -11 161.640 1001.76   1
  -3   7  11 410.294 415.802   1
  -3   7  10 285.412 416.759   1
  -3   7  10 1390.38 464.439   1
   3  -7 -10-449.911 943.583   1
  -3   7   9-388.632 352.833   1
  -3   7   9-404.295 374.710   1
  -3   7   8 1725.27 411.539   1
   3  -7  -8 1287.49 519.106   1
   3  -7  -8 1212.76 922.615   1
  -3   7   8 2020.72 474.350   1
  -3   7   7 2324.12 473.611   1
   3  -7  -7 2563.24 1013.41   1
   3  -7  -7 1078.60 412.528   1
  -3   7   7 2720.32 491.092   1
   3  -7  -6 303.043 279.198   1
  -3   7   6 784.797 332.490   1
   3  -7  -6 190.351 823.720   1
  -3   7   6 826.720 371.813   1
   3  -7  -5 1443.52 710.134   1
  -3   7   5 485.053 337.996   1
  -3   7   5 1183.00 393.101   1
   3  -7  -5 501.917 303.158   1
  -3   7   4 88062.9 1891.27   1
  -3   7   4 59967.2 1138.25   1
   3  -7  -4 70956.6 2947.34   1
  -3   7   4 85331.0 1681.80   1
   3  -7  -4 70504.2 1352.02   1
   3  -7  -3 7211.56 407.716   1
  -3   7   3 7275.46 534.070   1
  -3   7   3 5029.89 378.810   1
   3  -7  -3 7308.40 1062.45   1
  -3   7   3 6304.52 483.178   1
   3  -7  -2 43.5921 166.473   1
   3  -7  -2 167.535 553.084   1
  -3   7   2 330.024 227.513   1
  -3   7   2 429.736 222.738   1
  -3   7   2 52.8377 285.890   1
  -3   7   1 6043.86 453.817   1
  -3   7   1 5940.51 478.154   1
   3  -7  -1 4579.07 860.758   1
  -3   7   1 5649.00 422.909   1
  -3   7   1 4149.25 544.826   1
   3  -7  -1 5024.80 656.804   1
  -3   7   0 2180.32 353.721   1
   3  -7   0 2767.97 526.426   1
  -3   7   0 1942.40 348.577   1
  -3   7   0 2804.48 323.540   1
   3  -7   1 399.144 336.371   1
  -3   7  -1 565.701 246.494   1
  -3   7  -1 58.6875 242.100   1
   3  -7   1 504.259 391.442   1
   3  -7   1 128.189 435.109   1
  -3   7  -1 437.925 286.717   1
   3  -7   2 4715.50 569.610   1
   3  -7   2 2353.32 537.481   1
  -3   7  -2 4517.03 527.608   1
   3  -7   2 3032.71 452.866   1
  -3   7  -2 2555.64 422.887   1
  -3   7  -2 4336.35 564.176   1
   3  -7   3 1460.25 468.199   1
  -3   7  -3 846.282 379.514   1
  -3   7  -3 631.918 360.976   1
  -3   7  -3 732.980 325.003   1
   3  -7   3 1475.37 480.073   1
  -3   7  -4 3628.27 556.315   1
  -3   7  -4 2567.75 466.384   1
   3  -7   4 5560.18 677.806   1
   3  -7   4 5051.78 645.531   1
   3  -7   5 10279.1 884.458   1
  -3   7  -5 10881.3 895.018   1
   3  -7   5 12425.0 948.687   1
  -3   7  -5 8856.03 984.821   1
   3  -7   6 1264.43 484.566   1
   3  -7   6 245.977 454.471   1
  -3   7  -6 865.528 451.902   1
  -3   7  -6 667.024 428.097   1
   3  -7   7 15956.2 1124.68   1
  -3   7  -7 6852.73 861.212   1
  -3   7  -7 5116.81 797.741   1
   3  -7   7 12747.0 1169.91   1
  -3   7  -8 1163.68 528.835   1
   3  -7   8 202.402 505.692   1
   3  -7   8 230.148 484.605   1
   3  -7   9 3316.04 786.252   1
  -3   7  -9 1018.18 578.479   1
   3  -7   9 3782.82 756.044   1
  -3   7  -9 576.455 564.384   1
  -3   7 -10 964.301 459.863   1
   3  -7  10 2444.60 743.796   1
   3  -7  10 1423.16 597.380   1
  -3   7 -10 532.739 541.559   1
  -3   7 -10 380.829 604.579   1
   3  -7  11 222.767 623.519   1
  -3   7 -11 586.966 455.164   1
  -3   7 -11 133.623 502.883   1
   3  -7  11 460.391 572.202   1
  -3   7 -11-13.9248 631.432   1
  -3   7 -12 712.370 690.987   1
   3  -7  12 818.549 610.765   1
  -3   6  13-759.722 488.880   1
   3  -6 -13-805.872 1146.47   1
  -3   6  12 369.429 405.954   1
   3  -6 -12 285.841 1034.35   1
  -3   6  11 220.368 463.039   1
  -3   6  11 286.385 382.769   1
   3  -6 -11-372.247 446.548   1
   3  -6 -11-432.209 1077.56   1
   3  -6 -10 49.8942 410.173   1
   3  -6 -10-1023.98 1021.71   1
  -3   6  10 11.6489 382.526   1
  -3   6  10 656.373 443.955   1
   3  -6  -9 557.048 405.606   1
  -3   6   9 106.872 329.838   1
   3  -6  -9 112.072 885.231   1
  -3   6   9 177.251 377.289   1
  -3   6   8 2702.25 479.932   1
   3  -6  -8 1866.72 457.589   1
  -3   6   8 2609.13 439.168   1
  -3   6   7 752.893 344.735   1
  -3   6   7 903.656 365.055   1
   3  -6  -7 335.290 296.858   1
  -3   6   6 892.829 338.637   1
  -3   6   6 1670.51 376.846   1
   3  -6  -6 1550.79 814.147   1
   3  -6  -6 1045.09 345.316   1
   3  -6  -5 1285.08 264.633   1
  -3   6   5 1558.02 211.169   1
   3  -6  -5 1435.72 776.865   1
  -3   6   5 1990.64 364.543   1
  -3   6   5 1860.76 391.868   1
  -3   6   4 64582.8 1433.96   1
  -3   6   4 61233.0 1529.94   1
  -3   6   4 56651.0 1041.83   1
   3  -6  -4 55062.2 2309.01   1
   3  -6  -3 4419.55 326.329   1
  -3   6   3 4091.39 352.233   1
  -3   6   3 4961.98 464.477   1
   3  -6  -3 4188.85 778.694   1
  -3   6   3 5015.17 440.579   1
   3  -6  -2 6074.55 350.719   1
  -3   6   2 5471.50 397.281   1
   3  -6  -2 5724.50 647.949   1
   3  -6  -2 4274.54 784.094   1
  -3   6   2 3787.92 332.850   1
  -3   6   2 6307.21 496.433   1
   3  -6  -1 1881.01 706.140   1
  -3   6   1 2152.03 342.031   1
  -3   6   1 3201.91 396.317   1
  -3   6   1 3205.86 374.071   1
  -3   6   1 2818.28 316.016   1
  -3   6   0 16411.4 739.624   1
  -3   6   0 17151.6 773.034   1
   3  -6   0 11376.9 822.465   1
   3  -6   0 11903.7 959.847   1
  -3   6   0 12597.0 616.687   1
   3  -6   1 1242.52 336.540   1
  -3   6  -1 481.556 281.687   1
   3  -6   1 199.336 433.239   1
   3  -6   1 660.367 355.463   1
  -3   6  -1 310.189 243.513   1
  -3   6  -1 457.436 189.868   1
   3  -6   2 122.156 329.047   1
   3  -6   2 8.02384 342.755   1
  -3   6  -2 260.953 256.995   1
  -3   6  -2 309.044 284.978   1
   3  -6   2 258.714 362.868   1
  -3   6  -2 449.433 244.010   1
   3  -6   3 356.522 355.759   1
  -3   6  -3 135.036 262.103   1
   3  -6   3 308.349 355.152   1
   3  -6   3-0.29089 241.312   1
  -3   6  -3 781.777 357.530   1
  -3   6  -3 149.030 254.900   1
  -3   6  -4 5803.96 538.901   1
   3  -6   4 6505.58 711.092   1
  -3   6  -4 5101.89 568.295   1
  -3   6  -4 4707.65 567.359   1
   3  -6   5 16154.1 1038.59   1
   3  -6   5 15973.9 1016.64   1
  -3   6  -5 12693.1 1002.39   1
  -3   6  -5 11458.0 886.619   1
   3  -6   6 22341.6 1327.65   1
   3  -6   6 25360.3 1268.99   1
  -3   6  -6 16475.0 1154.79   1
  -3   6  -6 19993.0 1294.72   1
   3  -6   7 1052.61 537.971   1
  -3   6  -7 1677.67 569.217   1
  -3   6  -7 936.112 535.929   1
   3  -6   7 1314.85 454.858   1
   3  -6   8-91.2957 496.649   1
   3  -6   8 225.994 448.475   1
  -3   6  -8 32.3318 524.333   1
  -3   6  -8-565.541 436.881   1
  -3   6  -9 588.975 459.894   1
   3  -6   9-77.7350 539.597   1
  -3   6  -9 553.418 605.750   1
   3  -6   9 789.657 494.203   1
  -3   6 -10-162.042 448.584   1
   3  -6  10 424.749 491.804   1
  -3   6 -10 495.869 447.692   1
  -3   6 -10 915.195 629.638   1
   3  -6  11-420.310 651.398   1
  -3   6 -11 610.510 477.150   1
   3  -6  11 957.699 571.548   1
  -3   6 -11 594.638 524.211   1
  -3   6 -11 903.942 644.802   1
   3  -6  12 265.861 682.123   1
  -3   6 -12-317.941 436.162   1
   3  -6  12-293.337 527.767   1
  -3   6 -12 77.7048 471.967   1
  -3   6 -12-107.604 632.556   1
   3  -5 -14 430.755 1224.79   1
   3  -5 -13-365.252 1132.15   1
  -3   5  13 298.518 499.852   1
  -3   5  13-320.202 523.602   1
   3  -5 -12-248.420 531.922   1
  -3   5  12 291.123 403.861   1
  -3   5  12 182.704 456.553   1
   3  -5 -12 560.925 1032.94   1
  -3   5  11 328.622 375.859   1
   3  -5 -11 822.604 546.714   1
  -3   5  11 632.537 471.129   1
   3  -5 -11 1027.19 1049.18   1
   3  -5 -10 2323.74 604.437   1
  -3   5  10 3724.68 580.486   1
   3  -5 -10 1416.43 1066.35   1
  -3   5  10 3850.84 644.806   1
  -3   5   9 1341.02 453.527   1
   3  -5  -9 3002.89 1021.77   1
   3  -5  -9 2736.49 554.709   1
  -3   5   9 849.755 375.343   1
   3  -5  -8 1562.65 424.788   1
  -3   5   8 788.176 353.108   1
  -3   5   8 847.714 351.559   1
   3  -5  -8 1043.96 830.308   1
  -3   5   7 741.848 348.027   1
   3  -5  -7 2643.24 493.295   1
   3  -5  -7 3545.71 949.836   1
  -3   5   7 999.175 356.225   1
  -3   5   6 1372.69 363.720   1
  -3   5   6 1617.10 374.051   1
   3  -5  -6 914.137 369.982   1
  -3   5   6 1868.32 263.942   1
  -3   5   5 560.786 283.476   1
  -3   5   5 162.324 164.086   1
   3  -5  -5 347.254 242.305   1
  -3   5   5 609.630 320.309   1
  -3   5   4 49861.8 1350.12   1
  -3   5   4 55988.7 1007.56   1
   3  -5  -4 44529.1 1888.35   1
   3  -5  -4 42729.2 1008.90   1
  -3   5   4 50151.9 1271.72   1
  -3   5   3 6458.97 260.830   1
  -3   5   3 14191.4 560.149   1
   3  -5  -3 9896.66 956.385   1
  -3   5   3 7679.82 264.198   1
  -3   5   3 12571.5 644.055   1
  -3   5   3 12622.2 657.530   1
   3  -5  -3 10184.3 421.005   1
   3  -5  -2 5064.68 298.925   1
   3  -5  -2 6103.99 673.626   1
  -3   5   2 5794.97 374.355   1
   3  -5  -2 5439.78 691.419   1
  -3   5   2 4206.19 294.148   1
  -3   5   2 6021.60 461.320   1
  -3   5   1 20226.8 702.596   1
   3  -5  -1 21461.3 1028.01   1
  -3   5   1 18889.6 550.721   1
  -3   5   1 20883.5 676.774   1
  -3   5   1 21245.4 793.668   1
  -3   5   0 18065.6 529.184   1
   3  -5   0 30709.1 1034.85   1
  -3   5   0 26013.2 849.217   1
   3  -5   0 30031.1 1167.97   1
   3  -5   0 23399.7 1045.85   1
  -3   5   0 21537.3 791.922   1
   3  -5   1 9292.27 620.229   1
  -3   5  -1 7189.90 486.312   1
   3  -5   1 7638.80 641.024   1
   3  -5   1 8552.30 694.505   1
  -3   5  -1 5658.10 528.397   1
  -3   5  -1 4092.02 376.167   1
   3  -5   2 3731.37 516.581   1
  -3   5  -2 1766.19 368.664   1
   3  -5   2 3215.90 461.599   1
  -3   5  -2 1591.11 418.677   1
  -3   5  -2 1588.07 324.882   1
   3  -5   2 2729.38 490.417   1
   3  -5   3 6244.37 605.371   1
  -3   5  -3 6140.67 565.169   1
   3  -5   3 5512.51 652.791   1
  -3   5  -3 6788.22 674.634   1
  -3   5  -3 6337.13 622.282   1
   3  -5   4 3350.32 522.108   1
  -3   5  -4 2831.16 424.050   1
   3  -5   4 3366.09 540.581   1
  -3   5  -4 2858.69 509.242   1
  -3   5  -4 2323.51 441.910   1
   3  -5   5 61816.4 1947.65   1
  -3   5  -5 40413.9 1552.57   1
  -3   5  -5 49493.6 1465.71   1
   3  -5   5 66471.4 1861.17   1
  -3   5  -5 47168.3 1651.10   1
   3  -5   6 443.598 429.592   1
  -3   5  -6 490.797 397.205   1
   3  -5   6 499.991 371.383   1
  -3   5  -6 753.639 465.460   1
   3  -5   7 9802.26 984.542   1
   3  -5   7 11513.6 917.646   1
  -3   5  -7 8668.08 947.107   1
  -3   5  -7 8113.15 976.103   1
   3  -5   8 1910.31 585.674   1
  -3   5  -8 2865.66 498.515   1
   3  -5   8 3795.63 622.625   1
  -3   5  -8 3812.25 662.852   1
  -3   5  -8 3204.73 832.998   1
   3  -5   9 2235.76 701.521   1
  -3   5  -9 1845.32 452.793   1
   3  -5   9 1534.64 520.905   1
  -3   5  -9 2793.38 612.955   1
  -3   5  -9 1868.95 679.040   1
  -3   5 -10 435.149 378.372   1
   3  -5  10 215.328 423.623   1
  -3   5 -10 1529.18 554.848   1
  -3   5 -10 79.0897 538.902   1
   3  -5  10 869.842 593.089   1
   3  -5  11 656.569 618.040   1
  -3   5 -11-130.922 405.008   1
  -3   5 -11 869.416 520.453   1
  -3   5 -11 143.760 616.797   1
  -3   5 -12 512.748 454.066   1
   3  -5  12 644.769 551.964   1
  -3   5 -12 761.841 549.331   1
   3  -5  12 494.915 619.414   1
  -3   5 -12-186.800 654.017   1
  -3   5 -13 1218.90 509.084   1
  -3   4  14 455.874 504.849   1
   3  -4 -14 460.706 632.316   1
  -3   4  14 821.595 589.272   1
   3  -4 -14-706.157 1052.51   1
  -3   4  13 844.812 572.756   1
  -3   4  13 1220.27 504.224   1
  -3   4  12 438.200 400.743   1
  -3   4  12 372.681 491.285   1
   3  -4 -12 228.501 528.780   1
   3  -4 -12 1143.03 1005.61   1
  -3   4  11 814.499 421.509   1
  -3   4  11-247.887 422.855   1
   3  -4 -11-656.342 976.592   1
   3  -4 -11 590.328 472.875   1
  -3   4  10 222.492 409.647   1
   3  -4 -10-697.981 894.444   1
  -3   4  10 42.2690 347.863   1
   3  -4 -10 79.1137 454.188   1
  -3   4   9 3544.84 516.682   1
   3  -4  -9 4368.25 1121.34   1
   3  -4  -9 2326.73 614.714   1
  -3   4   9 2658.21 517.582   1
  -3   4   8 654.927 314.065   1
   3  -4  -8 11.3857 380.127   1
   3  -4  -8 1220.62 803.707   1
  -3   4   8 1004.09 340.953   1
  -3   4   7 829.295 330.020   1
  -3   4   7 414.432 313.594   1
   3  -4  -7 1145.40 738.132   1
  -3   4   7 1252.70 227.450   1
   3  -4  -7 970.609 387.240   1
  -3   4   6 4745.47 483.576   1
  -3   4   6 4851.15 389.376   1
   3  -4  -6 6070.59 607.539   1
  -3   4   6 5904.53 534.190   1
  -3   4   5 24078.0 916.469   1
   3  -4  -5 16729.0 1244.67   1
  -3   4   5 24129.8 643.678   1
   3  -4  -5 16822.1 732.929   1
  -3   4   5 27128.6 892.640   1
   3  -4  -4 13871.4 991.046   1
  -3   4   4 13876.7 695.296   1
  -3   4   4 13520.4 734.818   1
  -3   4   4 15383.4 586.089   1
   3  -4  -4 15223.5 572.687   1
  -3   4   3 26507.6 736.234   1
  -3   4   3 21338.7 844.074   1
  -3   4   3 24554.9 847.388   1
   3  -4  -3 24431.1 1311.88   1
  -3   4   3 17969.4 611.328   1
   3  -4  -3 17600.6 530.010   1
   3  -4  -2 30941.9 1238.67   1
  -3   4   2 30838.2 954.890   1
  -3   4   2 29791.0 550.032   1
  -3   4   1 26692.5 768.779   1
  -3   4   1 22285.3 643.785   1
   3  -4  -1 21845.9 1101.64   1
   3  -4  -1 27113.9 1125.35   1
  -3   4   1 21739.8 485.323   1
  -3   4   1 22390.8 356.068   1
  -3   4   1 26376.4 883.937   1
  -3   4   0 59390.6 873.044   1
   3  -4   0 75082.2 1549.92   1
  -3   4   0 63548.3 1269.36   1
   3  -4   0 77084.8 1774.56   1
   3  -4   0 60334.0 1522.44   1
  -3   4   0 51080.8 1183.83   1
  -3   4   0 51109.5 850.159   1
   3  -4   1 48441.7 1292.71   1
  -3   4  -1 43808.2 1120.01   1
   3  -4   1 39268.4 1110.92   1
  -3   4  -1 28904.1 881.219   1
  -3   4  -1 36773.0 1095.15   1
   3  -4   1 47440.9 1401.84   1
   3  -4   2 25756.8 1138.83   1
  -3   4  -2 29902.9 1118.98   1
  -3   4  -2 33500.1 1026.10   1
   3  -4   2 24817.6 869.536   1
  -3   4  -2 31985.9 969.210   1
   3  -4   2 27312.6 1215.94   1
  -3   4  -3 750.063 271.376   1
   3  -4   3 1346.30 262.066   1
   3  -4   3 1762.06 416.116   1
  -3   4  -3 1307.32 359.341   1
  -3   4  -3 920.540 366.561   1
   3  -4   3 1983.17 436.855   1
   3  -4   4 6379.53 647.190   1
  -3   4  -4 6249.37 539.203   1
   3  -4   4 6464.06 664.125   1
  -3   4  -4 5493.39 611.876   1
  -3   4  -4 5616.83 622.379   1
   3  -4   5 4530.75 630.455   1
  -3   4  -5 4491.13 473.136   1
   3  -4   5 4543.68 567.440   1
  -3   4  -5 3258.02 506.472   1
  -3   4  -6-12.7567 321.385   1
   3  -4   6 409.432 433.978   1
  -3   4  -6 669.508 309.237   1
   3  -4   6 437.069 350.467   1
  -3   4  -6 551.378 408.871   1
   3  -4   7 855.289 514.741   1
  -3   4  -7 384.414 485.937   1
  -3   4  -7 612.355 318.954   1
   3  -4   7 754.545 404.951   1
  -3   4  -7-80.8144 329.818   1
   3  -4   8 5181.41 684.684   1
  -3   4  -8 3589.99 588.489   1
  -3   4  -8 4923.58 746.691   1
  -3   4  -8 4033.46 845.234   1
   3  -4   8 3054.42 744.061   1
   3  -4   9 3539.84 701.712   1
   3  -4   9 3336.67 717.066   1
  -3   4  -9 3528.49 535.671   1
  -3   4  -9 2101.53 513.925   1
  -3   4  -9 2175.17 679.656   1
   3  -4  10 296.128 469.875   1
   3  -4  10 2076.46 645.720   1
  -3   4 -10 613.425 373.945   1
  -3   4 -10 341.148 419.564   1
  -3   4 -10 2167.38 756.663   1
   3  -4  11-636.109 595.661   1
  -3   4 -11 536.750 387.043   1
   3  -4  11-16.0767 470.724   1
  -3   4 -11 585.634 510.744   1
  -3   4 -11-46.2417 561.073   1
   3  -4  12 1328.53 700.080   1
  -3   4 -12-266.786 415.805   1
  -3   4 -12 219.602 653.946   1
   3  -4  12 1158.73 550.960   1
  -3   4 -12 461.743 563.582   1
   3  -4  13-425.666 621.872   1
   3  -4  13 481.735 577.573   1
  -3   4 -13 620.273 444.564   1
  -3   4 -13-65.9663 558.071   1
  -3   4 -13 660.325 811.869   1
   3  -3 -15-255.376 615.474   1
   3  -3 -15 2294.86 1326.72   1
  -3   3  15 2683.31 835.524   1
  -3   3  14 122.721 579.001   1
  -3   3  14 74.6031 459.093   1
   3  -3 -14-375.431 1068.35   1
   3  -3 -14-300.017 612.464   1
  -3   3  13 1473.22 631.504   1
  -3   3  13 1889.00 548.877   1
   3  -3 -13 3213.37 1340.05   1
   3  -3 -13 3151.38 815.715   1
  -3   3  12-450.688 511.632   1
  -3   3  12-646.863 411.256   1
   3  -3 -12-839.188 991.186   1
   3  -3 -12 530.568 560.532   1
  -3   3  11 1671.47 418.569   1
  -3   3  11 1471.13 559.165   1
   3  -3 -11 621.746 575.386   1
  -3   3  10 1102.59 486.789   1
   3  -3 -10 1147.11 901.996   1
   3  -3 -10 299.673 450.770   1
  -3   3  10 717.856 389.159   1
  -3   3   9 4039.65 615.863   1
  -3   3   9 4198.59 550.557   1
   3  -3  -9 4996.59 1062.55   1
   3  -3  -9 2013.59 623.560   1
  -3   3   8 5172.85 577.598   1
  -3   3   8 4858.50 517.593   1
   3  -3  -8 7309.59 1059.11   1
   3  -3  -8 5604.58 707.348   1
  -3   3   8 5728.70 480.081   1
   3  -3  -7 13254.8 1200.32   1
  -3   3   7 5282.99 557.400   1
  -3   3   7 5850.72 541.271   1
  -3   3   7 5861.31 449.592   1
   3  -3  -7 12292.3 808.792   1
  -3   3   6 906.574 307.266   1
   3  -3  -6 1315.43 600.154   1
  -3   3   6 993.824 285.088   1
  -3   3   6 709.281 214.873   1
   3  -3  -6 680.333 289.111   1
  -3   3   5 5011.65 467.889   1
  -3   3   5 4521.82 456.632   1
  -3   3   5 3936.16 466.841   1
  -3   3   4 9285.09 593.024   1
   3  -3  -4 12244.2 527.660   1
   3  -3  -4 14177.7 980.925   1
  -3   3   4 7823.15 448.269   1
  -3   3   4 8704.68 570.877   1
  -3   3   3 51719.5 1156.73   1
  -3   3   3 57871.3 1015.50   1
   3  -3  -3 54623.0 800.975   1
   3  -3  -3 61977.8 1790.77   1
  -3   3   3 53716.1 697.118   1
  -3   3   3 45791.8 561.457   1
   3  -3  -3 62864.6 651.845   1
  -3   3   3 49113.0 1161.01   1
   3  -3  -2 38367.8 1315.23   1
  -3   3   2 39608.5 662.202   1
  -3   3   2 40393.0 894.988   1
   3  -3  -2 40815.2 1328.06   1
  -3   3   1 3849.75 411.228   1
  -3   3   1 4126.08 364.523   1
   3  -3  -1 3358.98 499.859   1
  -3   3   1 3518.62 337.454   1
   3  -3   0 21831.6 972.999   1
  -3   3   0 20326.1 720.842   1
   3  -3   0 14963.4 784.290   1
  -3   3   0 18874.7 729.087   1
  -3   3   0 16141.9 427.850   1
   3  -3   1 862.798 296.788   1
  -3   3  -1 1359.45 294.022   1
  -3   3  -1 1355.96 257.746   1
   3  -3   1 2173.63 363.568   1
   3  -3   1 1891.64 424.041   1
  -3   3  -1 1315.02 277.205   1
   3  -3   2 3392.50 362.623   1
  -3   3  -2 4411.70 448.583   1
   3  -3   2 4381.24 507.028   1
  -3   3  -2 4150.22 442.317   1
  -3   3  -2 4750.49 432.726   1
   3  -3   3 7711.04 644.327   1
   3  -3   3 8122.54 662.324   1
  -3   3  -3 8506.68 605.786   1
  -3   3  -3 7806.02 529.560   1
  -3   3  -3 8113.42 611.620   1
  -3   3  -4 14757.6 852.459   1
   3  -3   4 13644.7 842.450   1
  -3   3  -4 14946.9 764.229   1
   3  -3   4 12946.7 838.443   1
   3  -3   4 14633.4 460.646   1
  -3   3  -4 15032.0 893.513   1
   3  -3   5 19971.7 954.807   1
  -3   3  -5 20721.8 866.107   1
   3  -3   5 21146.3 514.174   1
  -3   3  -5 17714.0 977.869   1
   3  -3   5 20725.7 1083.29   1
   3  -3   6 26780.4 1312.54   1
   3  -3   6 26202.8 1220.71   1
  -3   3  -6 28832.3 1080.99   1
  -3   3  -6 23424.6 1319.01   1
  -3   3  -6 23503.2 1197.54   1
   3  -3   7 615.523 416.604   1
  -3   3  -7 185.548 276.108   1
  -3   3  -7-38.9906 342.147   1
   3  -3   7 912.118 404.368   1
  -3   3  -7 241.810 388.548   1
  -3   3  -8 675.022 522.427   1
   3  -3   8 1957.80 562.595   1
   3  -3   8 690.626 419.636   1
  -3   3  -8 656.663 360.545   1
  -3   3  -8 1282.84 474.106   1
   3  -3   9 8316.78 927.781   1
  -3   3  -9 8883.71 711.667   1
   3  -3   9 10326.8 996.784   1
  -3   3  -9 6604.85 787.086   1
  -3   3  -9 6708.58 899.994   1
   3  -3  10 3011.46 623.259   1
  -3   3 -10 2697.35 757.582   1
  -3   3 -10 1834.46 437.096   1
  -3   3 -10 2955.37 688.029   1
   3  -3  10 2588.85 689.501   1
   3  -3  11 3227.02 719.254   1
  -3   3 -11 2270.88 501.471   1
  -3   3 -11 301.301 469.452   1
   3  -3  11 3507.94 783.242   1
  -3   3 -11 934.653 604.765   1
   3  -3  12 409.500 505.198   1
   3  -3  12 1138.44 640.503   1
  -3   3 -12 630.878 418.053   1
  -3   3 -12 443.030 528.182   1
  -3   3 -12-39.2137 649.486   1
   3  -3  13 2368.83 780.022   1
   3  -3  13 1048.85 631.390   1
  -3   3 -13 1037.33 461.242   1
  -3   3 -13 1831.02 800.131   1
  -3   3 -13 1174.04 640.287   1
  -3   2  15 2509.12 897.551   1
   3  -2 -15 2860.51 924.246   1
  -3   2  14 703.344 636.945   1
   3  -2 -14 1102.98 712.300   1
   3  -2 -14-335.992 1150.51   1
  -3   2  14 1069.21 587.751   1
  -3   2  13 357.194 440.116   1
   3  -2 -13 1153.02 1052.38   1
  -3   2  13 1128.14 609.001   1
   3  -2 -13 1367.73 657.621   1
  -3   2  12 1325.43 600.714   1
  -3   2  12 163.664 378.626   1
   3  -2 -12-266.377 912.815   1
   3  -2 -12-188.086 514.140   1
  -3   2  11 4461.31 579.167   1
   3  -2 -11 2709.52 1094.99   1
   3  -2 -11 2947.63 742.932   1
  -3   2  11 2606.07 557.879   1
   3  -2 -10 1743.71 605.285   1
  -3   2  10 2229.12 527.591   1
  -3   2  10 1423.56 395.914   1
  -3   2   9 729.685 416.571   1
   3  -2  -9 864.168 500.264   1
  -3   2   9 812.490 320.999   1
  -3   2   9 590.919 321.138   1
  -3   2   8 8404.73 612.021   1
   3  -2  -8 8971.78 1055.49   1
   3  -2  -8 8563.70 480.913   1
  -3   2   8 8917.79 559.531   1
  -3   2   8 7427.18 677.685   1
  -3   2   7 3595.73 426.139   1
   3  -2  -7 3526.23 784.500   1
  -3   2   7 3449.63 451.049   1
   3  -2  -7 3004.70 278.816   1
  -3   2   7 4101.94 373.856   1
   3  -2  -7 2414.49 474.367   1
  -3   2   6 22144.6 842.398   1
   3  -2  -6 17105.3 1271.11   1
  -3   2   6 24263.3 718.645   1
   3  -2  -6 13235.7 420.678   1
  -3   2   6 22310.9 878.712   1
   3  -2  -6 14543.0 784.985   1
   3  -2  -5 12929.1 1045.64   1
  -3   2   5 9561.73 530.092   1
   3  -2  -5 11818.1 353.576   1
   3  -2  -5 15796.1 726.056   1
   3  -2  -5 11356.7 409.098   1
  -3   2   5 8137.23 561.456   1
  -3   2   5 8293.43 609.940   1
  -3   2   4 10957.1 590.769   1
   3  -2  -4 9302.54 828.326   1
  -3   2   4 10378.6 446.446   1
  -3   2   4 9233.73 291.685   1
  -3   2   4 10356.7 586.113   1
   3  -2  -4 10427.4 338.454   1
  -3   2   3 2174.71 309.160   1
  -3   2   3 1898.64 263.903   1
   3  -2  -3 715.538 475.040   1
  -3   2   3 1486.14 194.849   1
   3  -2  -3 1351.60 194.056   1
   3  -2  -3 1136.67 206.854   1
  -3   2   3 1764.40 168.071   1
  -3   2   3 1827.51 329.374   1
  -3   2   2 4913.56 287.946   1
  -3   2   2 4250.79 338.064   1
   3  -2  -2 4328.52 520.479   1
  -3   2   2 4058.82 367.564   1
   3  -2  -2 5165.37 592.879   1
  -3   2   1 139467. 1657.67   1
   3  -2  -1 133386. 2138.30   1
   3  -2  -1 128891. 1914.57   1
  -3   2   1 136091. 1766.47   1
  -3   2   1 141695. 1464.05   1
   3  -2   0 69299.4 1558.47   1
  -3   2   0 66018.6 1148.06   1
   3  -2   0 68214.7 1395.54   1
   3  -2   0 64135.4 735.769   1
  -3   2   0 67685.7 748.742   1
  -3   2   0 67444.4 1211.34   1
   3  -2   1 4594.37 443.570   1
  -3   2  -1 4848.68 402.805   1
  -3   2  -1 5630.97 380.148   1
   3  -2   1 5695.57 412.489   1
  -3   2  -1 5647.40 446.299   1
   3  -2   1 4796.46 518.627   1
   3  -2   2 11583.0 715.985   1
  -3   2  -2 11592.1 582.267   1
   3  -2   2 13879.4 521.169   1
  -3   2  -2 12151.3 699.562   1
  -3   2  -2 13065.2 648.810   1
   3  -2   3 69055.9 1647.66   1
   3  -2   3 78488.9 1046.36   1
  -3   2  -3 78374.7 1517.72   1
  -3   2  -3 76104.8 1630.65   1
  -3   2  -3 83157.6 1751.09   1
   3  -2   3 67490.0 1567.54   1
   3  -2   4 23847.0 1025.00   1
   3  -2   4 20966.3 949.765   1
   3  -2   4 23235.9 548.749   1
  -3   2  -4 25403.8 1067.26   1
  -3   2  -4 21165.2 1022.45   1
  -3   2  -4 25646.2 903.732   1
   3  -2   5 4505.07 534.428   1
  -3   2  -5 5589.01 496.377   1
   3  -2   5 4887.72 263.750   1
  -3   2  -5 5108.76 592.243   1
  -3   2  -5 5811.95 662.535   1
   3  -2   5 4486.89 550.382   1
   3  -2   6 3487.98 582.855   1
  -3   2  -6 3661.17 450.133   1
   3  -2   6 3435.75 236.392   1
  -3   2  -6 3616.44 562.850   1
   3  -2   6 3933.93 537.778   1
  -3   2  -6 3532.42 601.351   1
   3  -2   7 5564.47 643.315   1
   3  -2   7 5234.86 656.309   1
  -3   2  -7 6264.85 563.574   1
  -3   2  -7 4122.09 684.836   1
  -3   2  -7 5143.10 798.744   1
   3  -2   8 1273.38 449.797   1
   3  -2   8 1236.30 521.396   1
  -3   2  -8 879.342 333.898   1
  -3   2  -8 159.766 469.913   1
  -3   2  -8 1966.38 533.666   1
   3  -2   9 2646.61 552.870   1
   3  -2   9 2227.26 598.019   1
  -3   2  -9 2122.84 437.920   1
  -3   2  -9 1682.90 658.433   1
  -3   2  -9 2063.94 615.268   1
   3  -2  10 1515.12 519.372   1
   3  -2  10 301.533 530.333   1
  -3   2 -10 804.529 380.019   1
  -3   2 -10 317.030 514.337   1
  -3   2 -10 591.597 454.938   1
   3  -2  11 260.660 472.173   1
   3  -2  11 210.681 617.615   1
  -3   2 -11 469.828 368.255   1
  -3   2 -11 586.477 610.446   1
  -3   2 -11 580.221 495.274   1
   3  -2  12 1490.29 615.893   1
   3  -2  12 596.503 620.483   1
  -3   2 -12 519.408 389.579   1
  -3   2 -12 1138.57 591.131   1
  -3   2 -12 514.242 583.790   1
   3  -2  13 1638.77 671.067   1
   3  -2  13 2127.14 764.384   1
  -3   2 -13 1975.40 697.629   1
  -3   2 -13 1969.10 892.580   1
  -3   1  15 1994.08 868.665   1
   3  -1 -15 1515.69 784.490   1
  -3   1  14 912.979 677.337   1
  -3   1  14-344.820 552.569   1
   3  -1 -14 1292.02 1138.64   1
   3  -1 -14 846.032 679.701   1
  -3   1  13 2125.82 674.476   1
  -3   1  13 1054.75 502.754   1
   3  -1 -13 657.229 1015.82   1
   3  -1 -13 520.535 607.972   1
  -3   1  12-56.5349 494.408   1
  -3   1  12 70.1279 351.467   1
   3  -1 -12-946.642 911.629   1
   3  -1 -12 147.269 516.658   1
   3  -1 -11 2436.31 702.968   1
  -3   1  11 4037.67 555.378   1
   3  -1 -11 2823.87 984.055   1
  -3   1  11 3721.23 643.522   1
  -3   1  10 2333.89 413.642   1
  -3   1  10 2063.76 376.499   1
   3  -1 -10 3439.15 694.227   1
  -3   1  10 2520.65 535.084   1
  -3   1   9 18103.4 915.551   1
   3  -1  -9 12287.9 1247.37   1
   3  -1  -9 14230.9 719.899   1
   3  -1  -9 9594.90 1003.94   1
  -3   1   9 16657.0 793.105   1
  -3   1   9 16471.4 1022.52   1
  -3   1   8 2839.63 409.387   1
   3  -1  -8 7169.23 990.623   1
   3  -1  -8 5858.21 461.634   1
  -3   1   8 2644.52 487.565   1
  -3   1   8 3701.77 411.360   1
   3  -1  -8 3618.38 663.272   1
  -3   1   7 29251.9 979.925   1
   3  -1  -7 66939.8 2273.68   1
  -3   1   7 33725.3 996.553   1
   3  -1  -7 52793.3 1082.54   1
   3  -1  -7 57865.2 1685.52   1
  -3   1   7 27276.2 1041.20   1
   3  -1  -6 87393.9 2332.71   1
  -3   1   6 81115.5 1350.06   1
   3  -1  -6 93271.3 1887.72   1
  -3   1   6 74249.8 1460.58   1
  -3   1   6 77230.6 1584.10   1
  -3   1   5 4282.07 383.460   1
   3  -1  -5 4839.77 652.771   1
  -3   1   5 4961.13 387.243   1
   3  -1  -5 4375.61 414.122   1
  -3   1   5 4667.69 334.802   1
  -3   1   5 5075.66 444.986   1
  -3   1   4 634.498 264.783   1
  -3   1   4 499.783 230.686   1
   3  -1  -4 505.439 418.435   1
  -3   1   4 546.700 243.866   1
  -3   1   4 1003.08 177.736   1
   3  -1  -4 267.368 228.328   1
  -3   1   3 2470.95 309.839   1
  -3   1   3 2483.84 272.705   1
   3  -1  -3 561.416 430.064   1
   3  -1  -3 900.869 204.682   1
  -3   1   3 2702.27 247.264   1
  -3   1   3 2689.27 338.142   1
   3  -1  -2 9070.97 628.709   1
  -3   1   2 8970.25 444.539   1
  -3   1   2 10614.2 429.150   1
   3  -1  -2 11067.2 714.416   1
  -3   1   2 8978.91 494.224   1
   3  -1  -2 9505.93 318.002   1
  -3   1   1 42224.0 571.264   1
   3  -1  -1 43890.4 1189.34   1
   3  -1  -1 50651.5 1184.22   1
   3  -1  -1 55640.5 699.891   1
  -3   1   1 46012.3 983.476   1
  -3   1   1 51124.9 1003.82   1
  -3   1   1 43875.2 973.013   1
   3  -1   0 65926.9 1271.19   1
  -3   1   0 73280.2 1253.21   1
  -3   1   0 73263.8 1215.70   1
  -3   1   0 75383.8 915.721   1
   3  -1   0 69362.5 1483.41   1
   3  -1   0 65434.6 1007.42   1
  -3   1   0 67200.9 1174.36   1
   3  -1   1 38764.9 1016.41   1
  -3   1  -1 45110.0 1086.51   1
  -3   1  -1 37434.8 891.563   1
   3  -1   1 38108.8 909.139   1
   3  -1   1 36084.7 1101.21   1
  -3   1  -1 45491.4 948.901   1
   3  -1   2 133586. 2023.91   1
  -3   1  -2 146710. 1857.27   1
   3  -1   2 145842. 1516.84   1
   3  -1   2 119656. 2067.38   1
  -3   1  -2 164385. 2065.34   1
  -3   1  -2 156182. 2178.88   1
   3  -1   3 23845.4 1054.00   1
  -3   1  -3 26219.9 843.519   1
  -3   1  -3 25214.2 1006.21   1
  -3   1  -3 24487.3 992.356   1
   3  -1   4 1560.50 390.499   1
   3  -1   4 1234.43 369.689   1
   3  -1   4 1481.32 195.405   1
  -3   1  -4 1460.85 290.591   1
  -3   1  -4 1192.58 335.106   1
  -3   1  -4 1210.84 373.202   1
   3  -1   5 2122.93 405.555   1
   3  -1   5 2424.33 458.704   1
  -3   1  -5 2601.81 371.885   1
   3  -1   5 2109.17 206.056   1
  -3   1  -5 2231.40 462.584   1
  -3   1  -5 2430.99 448.174   1
   3  -1   6 16599.6 907.400   1
   3  -1   6 15826.6 936.250   1
  -3   1  -6 14552.7 770.190   1
   3  -1   6 15899.8 499.289   1
  -3   1  -6 11783.3 916.113   1
  -3   1  -6 10469.5 878.011   1
   3  -1   7 3033.60 537.204   1
  -3   1  -7 4744.80 511.940   1
  -3   1  -7 3098.19 673.620   1
   3  -1   7 4173.39 292.619   1
  -3   1  -7 3646.62 654.271   1
   3  -1   7 2620.62 501.168   1
  -3   1  -8 20547.2 925.673   1
   3  -1   8 22362.8 1231.67   1
   3  -1   8 21505.0 1156.24   1
   3  -1   9 27065.0 1436.94   1
  -3   1  -9 19355.2 1246.77   1
  -3   1  -9 17463.7 1323.15   1
  -3   1  -9 23491.4 1050.70   1
   3  -1   9 26773.6 1309.72   1
   3  -1  10 3398.95 697.547   1
   3  -1  10 2581.69 559.366   1
  -3   1 -10 1973.43 421.761   1
  -3   1 -10 2548.24 608.490   1
  -3   1 -10 1752.96 672.591   1
   3  -1  11 1856.31 556.628   1
   3  -1  11 1214.43 640.381   1
  -3   1 -11 2703.97 671.006   1
  -3   1 -11 1019.25 409.646   1
  -3   1 -11 3456.25 859.563   1
   3  -1  12 670.915 500.755   1
   3  -1  12 622.882 611.894   1
  -3   1 -12 660.281 651.146   1
  -3   1 -12 563.788 437.120   1
   3  -1  13 736.988 688.647   1
   3  -1  13-461.901 572.999   1
  -3   1 -13 170.929 465.604   1
  -3   1 -13 1096.09 772.714   1
   3  -1  14 344.545 647.158   1
   3   0 -15 1220.01 742.709   1
  -3   0  14 2308.04 777.499   1
  -3   0  14 1864.65 614.376   1
   3   0 -14 2000.23 806.306   1
  -3   0  13 901.402 632.256   1
   3   0 -13-110.424 553.120   1
   3   0 -13 363.778 919.631   1
  -3   0  13 259.977 473.237   1
  -3   0  12 288.872 502.565   1
   3   0 -12-6.49124 537.654   1
  -3   0  12 943.356 433.057   1
   3   0 -12 532.841 876.523   1
   3   0 -11 578.458 518.796   1
  -3   0  11 91.8690 312.144   1
  -3   0  11 668.346 497.077   1
  -3   0  11 711.747 348.379   1
   3   0 -11 1109.53 820.489   1
   3   0 -10 4607.56 523.354   1
   3   0 -10 6320.24 1020.78   1
  -3   0  10 4465.85 520.407   1
   3   0 -10 4127.32 780.354   1
  -3   0  10 4462.20 533.370   1
  -3   0  10 3823.06 567.743   1
   3   0  -9 10826.4 978.678   1
  -3   0   9 9044.95 644.752   1
   3   0  -9 10712.7 671.405   1
  -3   0   9 10290.2 671.250   1
  -3   0   9 9284.66 797.933   1
  -3   0   8 5334.28 510.559   1
  -3   0   8 5553.82 503.315   1
   3   0  -8 6920.35 912.970   1
   3   0  -8 5682.28 476.478   1
   3   0  -8 6277.64 742.852   1
  -3   0   8 4944.34 607.940   1
  -3   0   7 1500.51 365.070   1
   3   0  -7 972.750 362.580   1
  -3   0   7 1731.63 313.070   1
  -3   0   7 1265.19 274.958   1
   3   0  -7 1646.03 546.648   1
   3   0  -7 768.590 231.479   1
  -3   0   6 9037.42 515.509   1
  -3   0   6 8339.27 487.396   1
   3   0  -6 11351.1 901.052   1
  -3   0   6 9357.51 513.682   1
   3   0  -6 10465.8 698.989   1
  -3   0   6 7870.07 547.439   1
  -3   0   5 7752.52 513.182   1
  -3   0   5 7798.25 463.447   1
   3   0  -5 9055.85 751.481   1
  -3   0   5 9059.73 478.122   1
   3   0  -5 7467.83 500.813   1
  -3   0   5 8198.68 451.936   1
   3   0  -4 19016.3 651.531   1
   3   0  -4 20801.4 927.179   1
  -3   0   4 25823.6 812.967   1
  -3   0   4 22038.1 700.128   1
  -3   0   4 21876.2 638.057   1
  -3   0   4 23406.2 805.662   1
  -3   0   3 64972.6 1114.44   1
   3   0  -3 70510.2 1598.89   1
  -3   0   3 66407.5 1152.36   1
   3   0  -3 63310.0 1066.50   1
  -3   0   3 60537.3 1174.27   1
  -3   0   3 68138.2 1101.95   1
   3   0  -2 17774.8 766.758   1
  -3   0   2 13976.1 532.948   1
  -3   0   2 16434.4 575.353   1
   3   0  -2 17697.9 517.315   1
   3   0  -2 16170.5 780.242   1
  -3   0   2 15051.6 596.097   1
  -3   0   1 4859.14 292.105   1
   3   0  -1 4968.71 465.992   1
   3   0  -1 5042.83 417.584   1
  -3   0   1 4894.40 360.286   1
  -3   0   1 4642.97 344.728   1
  -3   0   1 4773.12 360.960   1
   3   0   0 3503.80 328.485   1
  -3   0   0 3740.89 353.945   1
  -3   0   0 3823.81 346.064   1
   3   0   0 4181.48 443.305   1
  -3   0   0 4176.32 308.337   1
  -3   0   0 4229.61 379.967   1
   3   0   1 4664.81 403.435   1
   3   0   1 4325.39 311.893   1
  -3   0  -1 4198.04 363.208   1
   3   0   1 4632.56 453.552   1
  -3   0  -1 4627.52 388.549   1
  -3   0  -1 4622.94 406.752   1
   3   0   2 11920.8 465.203   1
   3   0   2 11613.4 663.506   1
  -3   0  -2 10624.9 601.325   1
  -3   0  -2 11006.4 525.855   1
   3   0   2 11363.7 604.297   1
  -3   0  -2 12059.8 652.992   1
   3   0   3 114388. 1827.29   1
   3   0   3 111546. 1896.31   1
  -3   0  -3 114364. 1681.05   1
   3   0   3 115080. 1304.76   1
  -3   0  -3 115120. 2072.03   1
   3   0   4 62981.9 1506.86   1
   3   0   4 60687.0 1453.09   1
  -3   0  -4 60395.8 1643.71   1
   3   0   4 60408.9 959.288   1
  -3   0  -4 64175.7 1293.74   1
  -3   0  -4 61702.6 1559.74   1
   3   0   5 28083.6 1061.57   1
   3   0   5 28328.1 1119.66   1
  -3   0  -5 29966.8 943.449   1
  -3   0  -5 29544.9 1300.99   1
   3   0   5 32672.4 731.566   1
  -3   0  -5 27933.9 1111.84   1
   3   0   6 1237.79 390.432   1
  -3   0  -6 889.144 360.226   1
  -3   0  -6 684.069 258.378   1
   3   0   6 1074.59 194.870   1
  -3   0  -6 104.267 376.712   1
   3   0   6 505.809 338.855   1
   3   0   7 23.1188 355.923   1
   3   0   7 172.280 167.292   1
  -3   0  -7 235.781 257.326   1
   3   0   7 492.886 361.317   1
  -3   0  -7 66.6974 293.698   1
  -3   0  -7 53.8014 411.206   1
   3   0   8 619.272 431.032   1
   3   0   8 1162.88 236.508   1
  -3   0  -8 578.178 287.540   1
  -3   0  -8 352.277 353.176   1
   3   0   8 376.252 355.898   1
  -3   0  -8 23.2650 452.335   1
   3   0   9 3543.25 646.552   1
  -3   0  -9 3757.22 477.359   1
  -3   0  -9 3218.77 602.139   1
  -3   0  -9 3036.60 722.770   1
   3   0   9 3489.08 550.213   1
   3   0  10 4196.20 742.322   1
  -3   0 -10 5164.12 567.528   1
  -3   0 -10 5062.19 705.586   1
  -3   0 -10 4312.06 847.873   1
   3   0  10 4400.85 659.005   1
  -3   0 -11 4797.24 943.255   1
  -3   0 -11 4683.26 729.897   1
  -3   0 -11 4860.01 600.479   1
   3   0  11 5187.48 810.470   1
   3   0  11 4392.75 673.367   1
   3   0  12 263.606 579.456   1
  -3   0 -12-51.0304 448.392   1
   3   0  12-139.839 446.071   1
  -3   0 -12 599.937 658.962   1
   3   0  13 4364.51 857.545   1
  -3   0 -13 4089.60 759.525   1
  -3   0 -13 3708.47 992.889   1
   3   0  13 5407.18 836.937   1
   3   0  14-231.562 635.412   1
  -3   0 -14 529.161 493.627   1
  -3  -1  15 1815.91 602.198   1
   3   1 -15 1355.40 820.636   1
  -3  -1  14 150.117 661.027   1
  -3  -1  14 9.96210 434.390   1
   3   1 -14-325.857 667.862   1
  -3  -1  13 1272.46 713.267   1
  -3  -1  13 364.331 478.436   1
   3   1 -13 715.728 666.790   1
  -3  -1  12 156.424 450.364   1
  -3  -1  12 221.780 411.739   1
   3   1 -12 1258.38 859.293   1
   3   1 -12-359.552 555.467   1
  -3  -1  12-1182.29 556.442   1
  -3  -1  11 2073.04 428.941   1
   3   1 -11 3040.95 526.978   1
  -3  -1  11 2280.61 493.950   1
   3   1 -11 3990.99 945.884   1
   3   1 -11 4523.13 832.345   1
  -3  -1  11 2204.16 607.000   1
  -3  -1  10 2952.34 458.234   1
   3   1 -10 3584.96 828.070   1
   3   1 -10 3189.60 494.888   1
   3   1 -10 4718.85 776.564   1
  -3  -1  10 3663.98 513.027   1
  -3  -1  10 3105.41 573.906   1
   3   1  -9 19544.6 1413.83   1
  -3  -1   9 9020.21 616.288   1
   3   1  -9 15727.1 1070.80   1
   3   1  -9 11498.8 728.919   1
  -3  -1   9 7197.76 724.585   1
  -3  -1   9 8656.48 654.102   1
   3   1  -8 4918.65 750.786   1
  -3  -1   8 4951.94 455.045   1
   3   1  -8 3486.56 595.758   1
  -3  -1   8 5531.59 528.294   1
   3   1  -8 3414.69 413.110   1
  -3  -1   8 3160.37 534.606   1
  -3  -1   7 53824.7 1231.79   1
  -3  -1   7 56518.9 1340.58   1
  -3  -1   7 56457.4 1388.76   1
  -3  -1   7 54611.9 1541.81   1
  -3  -1   6 72634.3 1320.06   1
   3   1  -6 76040.7 2132.87   1
   3   1  -6 67881.3 1559.94   1
  -3  -1   6 78427.3 1442.75   1
  -3  -1   6 72455.5 1578.61   1
   3   1  -5 4777.43 539.282   1
  -3  -1   5 4495.84 375.781   1
   3   1  -5 3355.54 387.059   1
  -3  -1   5 5410.09 438.204   1
  -3  -1   5 4051.16 347.119   1
  -3  -1   5 3838.18 404.852   1
  -3  -1   4 519.188 243.092   1
  -3  -1   4 874.062 238.383   1
   3   1  -4 773.828 365.892   1
  -3  -1   4 700.783 221.152   1
   3   1  -4 437.066 239.585   1
  -3  -1   4 981.165 253.606   1
   3   1  -3 2606.95 417.066   1
  -3  -1   3 2519.58 409.952   1
  -3  -1   3 1979.44 285.226   1
   3   1  -3 2158.85 278.807   1
  -3  -1   3 1841.41 270.200   1
  -3  -1   3 1119.85 297.485   1
   3   1  -2 10929.4 591.421   1
  -3  -1   2 9718.36 439.978   1
  -3  -1   2 10395.2 496.410   1
  -3  -1   2 10062.9 499.174   1
  -3  -1   1 41676.8 873.686   1
   3   1  -1 41533.1 946.901   1
  -3  -1   1 42961.7 910.235   1
  -3  -1   1 44539.0 913.781   1
  -3  -1   1 43181.1 968.100   1
   3   1   0 70385.2 1141.24   1
  -3  -1   0 61227.3 1125.39   1
   3   1   0 68046.4 1319.53   1
  -3  -1   0 69612.4 1308.60   1
  -3  -1   0 65093.2 1070.38   1
  -3  -1   0 62201.1 1165.83   1
   3   1   1 40739.1 834.186   1
  -3  -1  -1 40782.4 966.049   1
   3   1   1 43116.9 1045.99   1
  -3  -1  -1 37512.9 1077.69   1
  -3  -1  -1 36181.1 825.826   1
  -3  -1  -1 36278.6 960.403   1
   3   1   2 146542. 1914.51   1
  -3  -1  -2 144181. 1756.67   1
   3   1   2 133360. 1436.34   1
  -3  -1  -2 130270. 1993.07   1
   3   1   2 140413. 1747.20   1
   3   1   3 17044.3 838.497   1
   3   1   3 23544.4 666.185   1
  -3  -1  -3 23847.8 828.313   1
  -3  -1  -3 26007.8 1006.67   1
   3   1   3 20904.1 806.922   1
  -3  -1  -3 31988.3 1210.77   1
   3   1   4 956.199 308.712   1
   3   1   4 1155.94 332.684   1
   3   1   4 1473.26 213.227   1
  -3  -1  -4 1445.61 263.480   1
  -3  -1  -4 1565.65 352.908   1
  -3  -1  -4 1510.68 406.642   1
   3   1   5 2574.74 413.088   1
  -3  -1  -5 2360.96 320.630   1
   3   1   5 2576.88 270.156   1
  -3  -1  -5 2117.04 459.589   1
  -3  -1  -5 1994.71 378.066   1
   3   1   5 2679.02 395.142   1
   3   1   6 10474.1 721.279   1
  -3  -1  -6 14700.8 699.825   1
   3   1   6 15188.6 579.035   1
  -3  -1  -6 15909.9 1061.14   1
   3   1   6 9930.91 677.790   1
  -3  -1  -6 15831.0 911.994   1
  -3  -1  -7 3299.11 612.212   1
   3   1   7 5717.82 632.517   1
   3   1   7 4817.23 370.970   1
   3   1   7 5751.91 596.171   1
  -3  -1  -7 2683.19 510.274   1
  -3  -1  -7 3470.06 454.403   1
   3   1   8 12921.7 871.584   1
   3   1   8 19901.9 704.232   1
  -3  -1  -8 20777.8 898.239   1
  -3  -1  -8 21282.8 1142.24   1
  -3  -1  -8 20712.7 1353.92   1
   3   1   8 14008.0 926.422   1
   3   1   9 14167.9 1029.67   1
   3   1   9 22334.8 777.158   1
  -3  -1  -9 25121.6 987.099   1
  -3  -1  -9 26316.2 1361.20   1
  -3  -1  -9 23044.6 1519.62   1
   3   1   9 14531.5 1004.42   1
  -3  -1 -10 2957.45 425.031   1
   3   1  10 1609.43 596.298   1
   3   1  10 1856.41 502.181   1
  -3  -1 -10 3259.24 596.551   1
  -3  -1 -10 2302.16 696.276   1
   3   1  11 2357.94 675.144   1
  -3  -1 -11 1952.77 543.358   1
   3   1  11 3709.93 672.571   1
  -3  -1 -11 1419.95 669.252   1
   3   1  12 963.726 588.283   1
   3   1  12 552.411 470.440   1
  -3  -1 -12 785.664 452.051   1
  -3  -1 -12-561.805 575.096   1
  -3  -1 -13-544.552 464.624   1
  -3  -1 -13 263.379 651.820   1
   3   1  13-106.936 462.426   1
  -3  -1 -14-267.919 392.604   1
  -3  -2  15 2709.33 681.604   1
  -3  -2  14 752.535 683.500   1
  -3  -2  14 535.001 454.482   1
   3   2 -14 647.099 661.318   1
  -3  -2  13 1195.81 538.861   1
  -3  -2  13 815.750 611.966   1
  -3  -2  13 913.343 478.282   1
   3   2 -13 398.509 649.043   1
  -3  -2  12 112.197 428.161   1
  -3  -2  12 1041.25 583.460   1
  -3  -2  12 327.674 393.600   1
   3   2 -12 559.649 604.554   1
  -3  -2  11 2116.14 479.552   1
  -3  -2  11 1992.29 588.989   1
   3   2 -11 1733.45 777.425   1
  -3  -2  11 3964.71 645.247   1
   3   2 -11 2304.14 494.002   1
   3   2 -11 2908.69 816.076   1
  -3  -2  10 2831.13 483.276   1
  -3  -2  10 2121.19 568.907   1
   3   2 -10 1809.46 810.763   1
  -3  -2  10 2047.21 422.577   1
   3   2 -10 2438.71 616.876   1
   3   2 -10 2137.27 437.632   1
  -3  -2   9 1279.27 463.705   1
  -3  -2   9 1033.36 330.523   1
   3   2  -9 1716.91 628.263   1
  -3  -2   9 1651.75 406.348   1
   3   2  -9 1621.33 529.281   1
   3   2  -9 1048.08 339.483   1
   3   2  -8 7141.38 829.915   1
  -3  -2   8 6743.54 599.208   1
  -3  -2   8 4715.02 466.337   1
   3   2  -8 7336.46 721.036   1
  -3  -2   8 5015.01 590.078   1
   3   2  -7 3861.78 614.624   1
  -3  -2   7 1747.26 312.017   1
   3   2  -7 2326.37 423.760   1
  -3  -2   7 1635.06 332.079   1
  -3  -2   7 3108.68 457.227   1
  -3  -2   7 1521.89 416.414   1
   3   2  -6 13776.8 723.213   1
   3   2  -6 15825.8 836.154   1
  -3  -2   6 9701.69 528.789   1
  -3  -2   6 9749.96 646.555   1
  -3  -2   6 12421.1 719.286   1
  -3  -2   6 7885.08 645.705   1
  -3  -2   5 11048.7 527.601   1
  -3  -2   5 12163.8 680.668   1
  -3  -2   5 13686.3 655.711   1
   3   2  -5 11329.8 801.031   1
   3   2  -5 8931.77 616.750   1
  -3  -2   5 14756.5 741.544   1
  -3  -2   4 8493.19 429.184   1
   3   2  -4 10492.9 680.308   1
  -3  -2   4 9764.62 547.334   1
  -3  -2   4 9447.47 529.061   1
   3   2  -4 8507.59 581.016   1
  -3  -2   4 9011.73 540.799   1
  -3  -2   3 911.379 251.597   1
  -3  -2   3 1211.55 227.059   1
   3   2  -3 1798.12 351.944   1
  -3  -2   3 1167.53 276.390   1
   3   2  -3 1684.69 300.463   1
  -3  -2   3 1893.51 318.076   1
  -3  -2   2 4164.99 381.078   1
  -3  -2   2 4117.92 365.199   1
   3   2  -2 4104.72 371.060   1
  -3  -2   2 5132.45 438.327   1
  -3  -2   2 4480.73 375.763   1
   3   2  -1 119895. 1583.31   1
   3   2  -1 120169. 1547.98   1
  -3  -2   1 118187. 1464.18   1
  -3  -2   1 121542. 1728.20   1
  -3  -2   1 115692. 1490.76   1
   3   2   0 63743.8 1088.99   1
  -3  -2   0 62835.6 1107.63   1
   3   2   0 66897.6 1243.31   1
  -3  -2   0 58668.9 1266.94   1
  -3  -2   0 66559.0 1030.39   1
  -3  -2   0 60659.8 1214.34   1
   3   2   1 4472.24 317.385   1
   3   2   1 5823.97 440.159   1
  -3  -2  -1 4573.07 358.020   1
  -3  -2  -1 4475.08 431.088   1
  -3  -2  -1 2945.69 394.866   1
  -3  -2  -1 4037.95 321.291   1
   3   2   2 11227.5 600.480   1
   3   2   2 10433.7 456.322   1
  -3  -2  -2 10066.4 520.616   1
  -3  -2  -2 8551.58 583.406   1
  -3  -2  -2 9283.49 648.002   1
   3   2   3 75422.6 1485.05   1
   3   2   3 82421.6 1389.73   1
   3   2   3 74649.6 1185.96   1
  -3  -2  -3 76681.9 1319.09   1
  -3  -2  -3 56197.3 1556.02   1
  -3  -2  -3 62930.8 1588.04   1
   3   2   4 22837.0 792.016   1
   3   2   4 25006.2 744.507   1
  -3  -2  -4 21813.2 966.928   1
  -3  -2  -4 22484.7 1128.83   1
   3   2   4 22378.9 871.001   1
   3   2   5 6581.05 536.700   1
   3   2   5 6419.61 406.461   1
  -3  -2  -5 5655.24 429.675   1
  -3  -2  -5 4726.78 518.249   1
  -3  -2  -5 4507.57 587.164   1
   3   2   5 6812.49 545.663   1
  -3  -2  -6 2949.85 473.371   1
   3   2   6 4163.36 501.236   1
   3   2   6 4225.47 352.986   1
  -3  -2  -6 3457.06 367.543   1
  -3  -2  -6 3492.23 592.674   1
   3   2   6 3908.17 518.181   1
   3   2   7 6271.03 624.809   1
   3   2   7 5902.58 442.768   1
  -3  -2  -7 6406.03 514.276   1
  -3  -2  -7 5695.21 625.105   1
  -3  -2  -7 6377.82 792.260   1
   3   2   7 6425.03 635.865   1
   3   2   8 1779.37 463.555   1
   3   2   8 1253.47 293.083   1
  -3  -2  -8 1590.91 325.580   1
  -3  -2  -8 403.604 360.507   1
   3   2   8 1474.46 430.387   1
   3   2   9 2675.53 586.284   1
   3   2   9 2093.83 351.186   1
  -3  -2  -9 2192.32 363.467   1
   3   2   9 3047.55 574.211   1
  -3  -2  -9 2751.68 524.693   1
  -3  -2  -9 2616.36 695.846   1
   3   2  10 762.562 501.867   1
   3   2  10 988.538 290.361   1
  -3  -2 -10 662.258 421.380   1
  -3  -2 -10 649.024 588.233   1
   3   2  10 409.883 446.639   1
   3   2  11 339.485 508.377   1
  -3  -2 -11-185.156 561.491   1
  -3  -2 -11-373.718 419.816   1
   3   2  11-302.007 478.983   1
  -3  -2 -12 450.860 647.266   1
  -3  -2 -12-306.495 432.554   1
   3   2  12 699.502 537.495   1
  -3  -2 -13 1079.15 732.906   1
  -3  -2 -13 2065.47 590.529   1
   3   2  13 2354.14 674.691   1
  -3  -3  15 710.004 541.438   1
  -3  -3  14-374.967 661.833   1
  -3  -3  14 664.295 447.221   1
   3   3 -14-293.976 732.247   1
  -3  -3  13 1410.21 739.148   1
  -3  -3  13 3550.90 663.170   1
  -3  -3  13 2609.63 646.509   1
   3   3 -13 1598.98 815.697   1
  -3  -3  12 483.532 479.160   1
  -3  -3  12 1484.42 602.129   1
  -3  -3  12 320.138 378.650   1
   3   3 -12-385.838 417.136   1
   3   3 -12-502.765 633.700   1
  -3  -3  11-153.547 394.150   1
  -3  -3  11-519.583 510.428   1
   3   3 -11-264.712 671.601   1
  -3  -3  11 528.605 414.850   1
   3   3 -11 563.709 369.712   1
   3   3 -11 310.706 530.930   1
  -3  -3  10 503.232 476.399   1
  -3  -3  10 643.001 403.903   1
   3   3 -10 382.455 645.732   1
   3   3 -10 74.1397 321.628   1
   3   3 -10 606.460 522.257   1
  -3  -3  10-29.5595 368.019   1
  -3  -3   9 1690.70 545.099   1
   3   3  -9 2772.28 688.797   1
  -3  -3   9 3290.20 461.666   1
   3   3  -9 1815.39 412.311   1
   3   3  -9 2327.06 588.522   1
  -3  -3   9 3339.67 519.140   1
   3   3  -8 5126.67 793.125   1
  -3  -3   8 5780.04 482.140   1
  -3  -3   8 5107.65 628.792   1
   3   3  -8 4297.42 589.716   1
  -3  -3   8 6113.96 576.637   1
  -3  -3   8 5957.00 623.694   1
   3   3  -7 8048.49 822.208   1
   3   3  -7 7689.54 670.948   1
  -3  -3   7 11494.0 569.485   1
  -3  -3   7 13181.0 778.703   1
  -3  -3   7 13072.6 828.144   1
  -3  -3   7 10668.6 726.305   1
   3   3  -6 542.803 312.351   1
  -3  -3   6 636.904 332.658   1
   3   3  -6 685.810 339.633   1
  -3  -3   6 782.865 311.691   1
  -3  -3   6 354.638 254.573   1
  -3  -3   6 398.739 195.488   1
   3   3  -5 4113.44 529.920   1
   3   3  -5 5526.56 602.478   1
  -3  -3   5 5679.13 380.059   1
  -3  -3   5 6050.33 473.259   1
  -3  -3   5 5185.12 539.364   1
  -3  -3   5 6275.78 517.219   1
  -3  -3   4 11675.8 600.360   1
   3   3  -4 10301.9 691.359   1
  -3  -3   4 11378.4 428.626   1
  -3  -3   4 11094.6 584.018   1
   3   3  -4 7978.86 607.079   1
  -3  -3   4 8905.29 580.330   1
  -3  -3   3 53814.4 824.145   1
   3   3  -3 57975.2 1280.10   1
  -3  -3   3 54803.2 1099.16   1
  -3  -3   3 50383.9 1102.39   1
   3   3  -3 55169.9 1377.44   1
  -3  -3   3 47914.6 1208.95   1
  -3  -3   2 36047.8 1026.61   1
  -3  -3   2 32897.2 630.901   1
   3   3  -2 34580.2 907.047   1
  -3  -3   2 30900.1 947.977   1
  -3  -3   2 33753.5 829.069   1
  -3  -3   1 3094.58 365.628   1
   3   3  -1 2488.48 312.669   1
   3   3  -1 2769.62 297.951   1
  -3  -3   1 2797.27 444.282   1
  -3  -3   1 3411.57 391.191   1
  -3  -3   1 2526.06 280.435   1
  -3  -3   0 17003.7 748.240   1
   3   3   0 14272.7 564.482   1
  -3  -3   0 16078.0 586.616   1
   3   3   0 15915.2 581.085   1
  -3  -3   0 13109.5 503.345   1
  -3  -3   0 17959.5 736.652   1
  -3  -3  -1 958.154 323.230   1
   3   3   1 1478.51 285.129   1
  -3  -3  -1 1496.35 333.278   1
   3   3   1 1295.96 224.431   1
  -3  -3  -1 1410.69 232.953   1
  -3  -3  -1 1408.63 190.626   1
   3   3   2 4559.53 409.961   1
   3   3   2 4904.28 376.230   1
  -3  -3  -2 4837.61 391.345   1
  -3  -3  -2 4193.94 448.433   1
  -3  -3  -2 4970.68 306.285   1
  -3  -3  -2 4631.10 513.732   1
  -3  -3  -3 5909.42 574.092   1
   3   3   3 9235.68 433.346   1
  -3  -3  -3 6718.39 435.544   1
  -3  -3  -3 5032.73 577.801   1
   3   3   3 8131.62 450.043   1
   3   3   3 9027.96 525.827   1
   3   3   4 19323.7 697.951   1
   3   3   4 16431.5 639.539   1
  -3  -3  -4 16034.6 637.208   1
  -3  -3  -4 11115.9 750.424   1
  -3  -3  -4 12037.0 876.673   1
   3   3   4 16262.6 728.770   1
   3   3   5 16493.2 701.050   1
   3   3   5 19676.5 701.599   1
  -3  -3  -5 22712.6 767.794   1
  -3  -3  -5 20860.1 1018.20   1
  -3  -3  -5 20121.7 1131.38   1
   3   3   5 15614.1 795.527   1
   3   3   6 29409.8 1020.19   1
   3   3   6 29650.5 915.141   1
  -3  -3  -6 31192.6 943.537   1
   3   3   6 26577.2 1103.06   1
  -3  -3  -6 28280.8 1239.41   1
  -3  -3  -6 27974.3 1410.15   1
  -3  -3  -7-149.512 432.350   1
   3   3   7 1052.81 376.988   1
   3   3   7 841.681 253.807   1
  -3  -3  -7 990.650 288.019   1
  -3  -3  -7 746.727 346.093   1
   3   3   7 514.974 345.874   1
  -3  -3  -8 1018.38 505.690   1
   3   3   8 2525.99 503.553   1
  -3  -3  -8 1682.50 335.383   1
   3   3   8 1276.62 322.758   1
  -3  -3  -8 988.192 414.516   1
   3   3   8 1581.17 462.229   1
   3   3   9 3055.26 528.661   1
   3   3   9 7504.28 552.823   1
  -3  -3  -9 7950.54 855.750   1
  -3  -3  -9 7434.57 1041.86   1
   3   3   9 3797.15 558.045   1
  -3  -3 -10 2124.01 702.788   1
   3   3  10 3377.23 421.504   1
  -3  -3 -10 2232.50 556.251   1
   3   3  10 3109.64 637.863   1
   3   3  11 1738.28 365.520   1
  -3  -3 -11 1520.35 670.390   1
  -3  -3 -11 778.736 491.467   1
   3   3  11 2011.84 618.530   1
  -3  -3 -12-69.3276 561.921   1
  -3  -3 -12 1003.31 500.088   1
   3   3  12 1328.48 599.209   1
  -3  -3 -13 1808.33 640.625   1
   3   3  13 2418.12 716.307   1
  -3  -4  14 428.892 534.605   1
  -3  -4  14 1209.10 765.476   1
   3   4 -14 1612.05 854.656   1
  -3  -4  13 5191.27 981.886   1
   3   4 -13 4384.36 782.338   1
  -3  -4  13 5055.87 688.438   1
  -3  -4  13 4266.14 758.668   1
  -3  -4  12 741.779 492.325   1
  -3  -4  12 1017.81 675.903   1
  -3  -4  12 1922.52 489.414   1
   3   4 -12 997.376 500.794   1
   3   4 -12-420.539 542.719   1
  -3  -4  11 1568.80 480.944   1
  -3  -4  11 1215.46 608.346   1
  -3  -4  11 1748.44 419.786   1
   3   4 -11 983.418 461.418   1
   3   4 -11 1146.35 651.389   1
  -3  -4  10-73.5994 352.560   1
  -3  -4  10-144.553 454.342   1
  -3  -4  10 209.080 318.915   1
   3   4 -10 730.751 612.939   1
   3   4 -10 190.507 317.733   1
   3   4 -10 286.095 474.865   1
  -3  -4   9 1880.27 536.303   1
   3   4  -9 1707.16 614.991   1
  -3  -4   9 3362.29 473.203   1
  -3  -4   9 2741.30 493.884   1
   3   4  -9 1782.68 531.402   1
  -3  -4   8 286.352 427.845   1
   3   4  -8-32.0328 457.225   1
  -3  -4   8 453.235 360.054   1
   3   4  -8 523.857 345.020   1
  -3  -4   8 948.337 345.887   1
  -3  -4   8 620.195 329.354   1
   3   4  -7 1056.37 370.790   1
  -3  -4   7 964.879 365.168   1
  -3  -4   7 1223.49 272.927   1
   3   4  -7 263.191 329.541   1
  -3  -4   7 948.483 389.545   1
  -3  -4   7 953.133 324.532   1
   3   4  -6 7754.40 698.834   1
  -3  -4   6 8258.68 445.748   1
   3   4  -6 6701.68 639.578   1
  -3  -4   6 7931.35 596.370   1
  -3  -4   6 6065.19 657.628   1
  -3  -4   6 6738.37 545.059   1
   3   4  -5 6317.96 579.067   1
  -3  -4   5 4248.30 350.699   1
   3   4  -5 8001.09 644.155   1
  -3  -4   5 7362.95 581.810   1
  -3  -4   5 2665.93 510.253   1
   3   4  -4 13839.7 756.860   1
  -3  -4   4 13677.5 454.840   1
   3   4  -4 11561.9 736.015   1
  -3  -4   4 12212.6 612.050   1
  -3  -4   4 11729.0 682.946   1
  -3  -4   4 12337.4 649.134   1
   3   4  -3 19925.4 748.642   1
  -3  -4   3 18805.9 451.850   1
  -3  -4   3 19056.0 727.296   1
  -3  -4   3 21082.2 895.293   1
  -3  -4   3 17311.8 756.280   1
  -3  -4   2 25333.6 1026.95   1
  -3  -4   2 23590.5 913.082   1
  -3  -4   2 14547.1 440.720   1
   3   4  -2 14404.0 621.088   1
  -3  -4   2 15668.3 707.216   1
  -3  -4   2 8022.29 566.835   1
  -3  -4   1 21063.8 840.200   1
   3   4  -1 21020.8 734.548   1
   3   4  -1 19889.2 561.700   1
  -3  -4   1 18987.7 722.584   1
  -3  -4   1 19713.1 836.065   1
  -3  -4   0 60584.6 1407.59   1
   3   4   0 41216.2 920.355   1
  -3  -4   0 55338.3 1306.30   1
  -3  -4   0 36158.3 867.448   1
  -3  -4   0 59978.9 1549.36   1
   3   4   1 23214.7 697.443   1
   3   4   1 30179.7 792.808   1
  -3  -4  -1 27825.3 669.765   1
  -3  -4  -1 33655.0 850.752   1
  -3  -4  -1 38331.2 1137.28   1
  -3  -4  -1 40534.9 1224.63   1
   3   4   2 38874.9 966.096   1
   3   4   2 34513.2 892.879   1
  -3  -4  -2 30966.2 595.215   1
  -3  -4  -2 17736.9 997.328   1
  -3  -4  -2 29481.9 783.933   1
  -3  -4  -2 21491.5 920.658   1
   3   4   3 577.727 228.358   1
  -3  -4  -3 1020.48 236.079   1
  -3  -4  -3 655.386 359.788   1
  -3  -4  -3 672.207 284.524   1
  -3  -4  -3 1063.66 188.505   1
   3   4   3 336.258 234.679   1
   3   4   4 6768.18 400.054   1
   3   4   4 6848.79 457.669   1
  -3  -4  -4 6263.00 552.563   1
   3   4   4 6572.48 529.784   1
  -3  -4  -4 5363.05 658.093   1
   3   4   5 1848.78 294.182   1
   3   4   5 3227.63 357.707   1
  -3  -4  -5 4299.54 351.397   1
  -3  -4  -5 3913.18 523.600   1
   3   4   5 1953.90 368.455   1
  -3  -4  -5 4959.05 608.917   1
  -3  -4  -6 468.928 408.939   1
   3   4   6 558.844 298.227   1
   3   4   6 472.089 241.139   1
  -3  -4  -6 495.974 211.588   1
  -3  -4  -6 1137.76 376.473   1
   3   4   6 265.558 301.039   1
  -3  -4  -7 1164.75 525.381   1
   3   4   7 94.2994 322.981   1
  -3  -4  -7 467.280 321.451   1
  -3  -4  -7 288.332 220.036   1
   3   4   7-84.6900 346.889   1
   3   4   7 515.743 236.173   1
   3   4   8 9636.06 632.798   1
  -3  -4  -8 5854.00 736.710   1
   3   4   8 9524.74 874.132   1
  -3  -4  -8 5820.58 819.194   1
   3   4   9 3254.47 410.513   1
   3   4   9 2072.78 499.031   1
  -3  -4  -9 3083.36 625.155   1
  -3  -4  -9 2527.97 693.234   1
   3   4  10 940.498 321.064   1
  -3  -4 -10 1121.68 455.444   1
  -3  -4 -10-279.982 533.652   1
   3   4  10 1158.05 475.847   1
   3   4  11-414.320 301.020   1
   3   4  11 791.783 507.844   1
  -3  -4 -11-881.684 508.261   1
  -3  -4 -11 577.806 574.415   1
  -3  -4 -12 847.056 497.571   1
   3   4  12 771.727 552.988   1
   3   4  13-224.412 557.222   1
  -3  -5  14-272.545 590.577   1
  -3  -5  13 134.520 524.696   1
  -3  -5  13 71.0936 664.767   1
   3   5 -13 734.197 793.932   1
   3   5 -13 586.197 507.953   1
  -3  -5  12 450.775 562.951   1
  -3  -5  12 704.164 629.942   1
   3   5 -12 398.122 460.853   1
   3   5 -12 183.646 629.452   1
  -3  -5  11 933.673 423.490   1
  -3  -5  11 1548.45 670.181   1
  -3  -5  11 1741.19 445.915   1
   3   5 -11 1307.82 485.487   1
   3   5 -11 2064.95 717.983   1
  -3  -5  10 68.5842 389.216   1
  -3  -5  10 120.295 495.244   1
  -3  -5  10-125.595 331.462   1
   3   5 -10-449.103 381.231   1
   3   5 -10 206.370 456.084   1
  -3  -5   9 3064.89 616.760   1
   3   5  -9 1460.14 522.675   1
   3   5  -9 1351.23 637.661   1
  -3  -5   9 3433.96 437.977   1
  -3  -5   9 2473.25 529.801   1
  -3  -5   8 1394.62 464.287   1
   3   5  -8 1846.04 501.677   1
   3   5  -8 1007.71 516.823   1
  -3  -5   8 1748.95 311.070   1
  -3  -5   8 2155.90 445.442   1
  -3  -5   8 1262.11 534.067   1
  -3  -5   7 3185.75 516.419   1
  -3  -5   7 3456.82 467.077   1
   3   5  -7 3641.92 618.863   1
  -3  -5   7 1696.78 554.655   1
  -3  -5   7 3856.86 384.029   1
   3   5  -7 2855.95 582.505   1
  -3  -5   6 2574.18 486.898   1
   3   5  -6 3622.76 515.250   1
  -3  -5   6 2983.30 332.016   1
   3   5  -6 2190.13 455.257   1
  -3  -5   6 2812.58 419.932   1
  -3  -5   6 1764.90 505.097   1
  -3  -5   5 600.802 323.380   1
  -3  -5   5 523.456 214.900   1
   3   5  -5 358.328 314.276   1
   3   5  -5 506.292 323.903   1
  -3  -5   5 461.687 330.121   1
  -3  -5   5 671.008 284.899   1
   3   5  -4 45461.8 1204.48   1
  -3  -5   4 49198.5 811.839   1
   3   5  -4 45097.0 1411.79   1
  -3  -5   4 42282.2 1175.74   1
  -3  -5   4 37877.9 1249.88   1
  -3  -5   4 33902.4 1081.28   1
  -3  -5   3 10109.9 708.234   1
   3   5  -3 8941.18 521.520   1
  -3  -5   3 8776.01 268.725   1
  -3  -5   3 5146.25 350.540   1
  -3  -5   3 9230.88 530.129   1
  -3  -5   3 6677.52 469.204   1
  -3  -5   2 5187.27 572.860   1
   3   5  -2 2805.18 336.440   1
  -3  -5   2 3086.77 367.538   1
  -3  -5   2 4596.11 479.522   1
  -3  -5   2 2148.47 310.500   1
  -3  -5   1 11569.7 761.636   1
   3   5  -1 18781.0 684.822   1
  -3  -5   1 16519.6 646.156   1
  -3  -5   1 12425.3 700.024   1
  -3  -5   1 17342.7 601.252   1
  -3  -5   0 9577.45 485.152   1
   3   5   0 11732.5 509.600   1
  -3  -5   0 13874.6 657.931   1
  -3  -5   0 22659.7 964.199   1
  -3  -5   0 19520.7 873.901   1
  -3  -5  -1 6158.17 420.635   1
   3   5   1 4197.47 349.229   1
  -3  -5  -1 8109.66 638.167   1
  -3  -5  -1 6752.79 569.209   1
  -3  -5  -1 5678.90 243.858   1
  -3  -5  -2 2081.88 216.208   1
   3   5   2 701.839 253.232   1
  -3  -5  -2 2786.06 456.677   1
  -3  -5  -2 2863.06 360.273   1
  -3  -5  -2 2320.03 368.748   1
   3   5   2 1496.51 287.202   1
  -3  -5  -2 1722.17 175.418   1
   3   5   3 8492.01 546.992   1
  -3  -5  -3 5545.84 538.051   1
  -3  -5  -3 7446.77 456.361   1
   3   5   3 8512.83 529.167   1
  -3  -5  -3 5748.20 269.679   1
  -3  -5  -3 6092.45 661.473   1
  -3  -5  -3 8949.62 353.590   1
   3   5   4 3190.33 363.912   1
   3   5   4 2266.77 376.158   1
  -3  -5  -4 3102.00 300.515   1
  -3  -5  -4 2512.06 415.846   1
  -3  -5  -4 2210.19 206.027   1
  -3  -5  -4 2398.23 498.894   1
   3   5   5 41557.1 1151.56   1
  -3  -5  -5 50127.3 1039.44   1
  -3  -5  -5 56910.3 1804.86   1
   3   5   5 23089.9 1033.24   1
  -3  -5  -5 50726.1 1554.34   1
  -3  -5  -6 661.177 406.648   1
   3   5   6 828.958 334.782   1
  -3  -5  -6 1215.21 256.001   1
  -3  -5  -6 665.097 343.694   1
   3   5   6 949.361 399.525   1
   3   5   7 9209.70 723.377   1
  -3  -5  -7 10933.6 857.645   1
   3   5   7 9588.23 795.530   1
  -3  -5  -7 12132.5 1049.25   1
   3   5   8 9542.05 629.615   1
   3   5   8 9390.66 869.442   1
  -3  -5  -8 3666.89 643.598   1
  -3  -5  -8 3868.34 786.278   1
  -3  -5  -9 1856.04 644.548   1
   3   5   9 3891.05 462.779   1
  -3  -5  -9 1683.98 531.642   1
   3   5   9 4282.06 667.235   1
  -3  -5 -10 474.879 426.971   1
   3   5  10 1150.28 336.581   1
   3   5  10 1994.74 568.821   1
  -3  -5 -10 486.044 576.581   1
  -3  -5 -11 2450.26 773.734   1
   3   5  11 2016.06 427.108   1
  -3  -5 -11 1301.75 520.517   1
  -3  -5 -12-489.121 619.501   1
   3   5  12 291.761 318.460   1
   3   5  12 618.883 493.909   1
   3   6 -14-246.354 464.779   1
  -3  -6  13 284.815 543.265   1
  -3  -6  13-181.348 718.741   1
   3   6 -13-152.136 458.350   1
   3   6 -13 724.082 705.214   1
  -3  -6  12 262.540 525.897   1
  -3  -6  12 80.7659 642.065   1
   3   6 -12-220.717 452.334   1
   3   6 -12-273.569 643.192   1
  -3  -6  11-369.883 451.159   1
  -3  -6  11-94.7570 587.277   1
   3   6 -11-556.711 442.784   1
   3   6 -11-137.014 533.814   1
  -3  -6  10-91.6204 395.922   1
  -3  -6  10-206.287 563.117   1
   3   6 -10 678.445 413.294   1
   3   6 -10 529.839 478.793   1
  -3  -6   9 636.877 411.000   1
  -3  -6   9 593.619 501.605   1
   3   6  -9 282.794 412.728   1
  -3  -6   9-162.184 374.682   1
  -3  -6   8 946.683 421.868   1
  -3  -6   8 942.338 442.078   1
   3   6  -8 1147.69 464.644   1
   3   6  -8 990.071 444.581   1
  -3  -6   8 955.329 460.602   1
  -3  -6   7 460.412 400.434   1
   3   6  -7-561.381 399.012   1
  -3  -6   7 135.378 225.123   1
   3   6  -7-18.5067 367.072   1
  -3  -6   7 306.861 382.455   1
  -3  -6   7 207.058 319.915   1
  -3  -6   6 1405.02 410.160   1
   3   6  -6 2381.36 461.785   1
   3   6  -6 1398.80 501.892   1
  -3  -6   6 1852.85 256.624   1
  -3  -6   6 897.354 385.695   1
  -3  -6   6 1507.84 367.543   1
  -3  -6   5-193.747 306.301   1
   3   6  -5 372.377 324.004   1
  -3  -6   5 7.42352 162.015   1
   3   6  -5 512.037 350.583   1
  -3  -6   5 481.899 332.531   1
  -3  -6   5-239.642 289.221   1
  -3  -6   4 24416.3 1013.28   1
   3   6  -4 33510.8 1037.07   1
  -3  -6   4 21436.8 473.868   1
   3   6  -4 34912.7 1316.75   1
  -3  -6   4 31280.7 1045.35   1
  -3  -6   4 37833.3 1337.12   1
   3   6  -3 2913.05 341.114   1
  -3  -6   3 2837.76 365.650   1
  -3  -6   3 3601.48 447.349   1
  -3  -6   2 4114.78 518.545   1
   3   6  -2 2882.46 326.349   1
  -3  -6   2 3233.66 379.679   1
  -3  -6   2 4046.87 478.472   1
  -3  -6   2 2529.27 367.350   1
  -3  -6   1 2910.62 458.093   1
   3   6  -1 785.179 239.006   1
  -3  -6   1 2097.35 328.544   1
  -3  -6   1 2937.84 408.682   1
  -3  -6   1 1348.25 257.665   1
  -3  -6   0 11203.0 766.419   1
   3   6   0 12453.7 333.846   1
  -3  -6   0 7947.41 199.160   1
  -3  -6   0 11923.8 600.708   1
   3   6   0 17537.8 678.563   1
  -3  -6   0 11389.0 712.540   1
  -3  -6   0 15398.8 519.754   1
  -3  -6  -1 799.794 314.049   1
  -3  -6  -1 187.693 120.698   1
   3   6   1 178.406 193.109   1
   3   6   1 393.340 199.606   1
  -3  -6  -1 376.589 201.077   1
  -3  -6  -1 560.559 268.653   1
  -3  -6  -1 440.155 132.384   1
  -3  -6  -2 316.790 306.144   1
   3   6   2 428.522 197.196   1
  -3  -6  -2 94.0033 177.010   1
  -3  -6  -2 223.719 306.878   1
   3   6   2 596.227 231.761   1
  -3  -6  -3 811.251 385.244   1
   3   6   3 949.687 278.418   1
  -3  -6  -3 580.524 219.806   1
   3   6   3 866.362 271.059   1
  -3  -6  -3 96.8724 238.841   1
   3   6   4 2316.63 382.948   1
  -3  -6  -4 5294.98 546.128   1
  -3  -6  -4 6082.69 722.813   1
   3   6   4 1438.09 343.363   1
  -3  -6  -4 6004.83 587.785   1
   3   6   5 14807.6 740.126   1
  -3  -6  -5 16731.7 700.127   1
  -3  -6  -5 15518.0 907.409   1
  -3  -6  -5 15561.4 1054.13   1
  -3  -6  -6 23753.2 1149.63   1
  -3  -6  -6 22688.5 1283.82   1
   3   6   6 21947.6 1078.10   1
   3   6   7 4173.24 477.049   1
  -3  -6  -7 1121.24 459.817   1
  -3  -6  -7 2239.85 477.568   1
   3   6   7 3053.34 552.300   1
   3   6   8 331.365 269.926   1
  -3  -6  -8 607.358 468.434   1
   3   6   8 92.1922 395.115   1
  -3  -6  -8 66.6613 325.313   1
   3   6   9 937.805 350.963   1
   3   6   9-241.326 419.973   1
  -3  -6  -9 342.039 457.129   1
  -3  -6  -9-37.6098 354.652   1
  -3  -6 -10 36.8806 507.847   1
   3   6  10 351.855 296.406   1
   3   6  10 846.342 507.738   1
  -3  -6 -10 799.078 415.377   1
  -3  -6 -11 436.532 608.088   1
   3   6  11-198.985 306.959   1
   3   6  11 338.929 480.324   1
  -3  -6 -11-130.439 404.539   1
  -3  -6 -12 379.332 618.049   1
   3   6  12 255.164 334.494   1
   3   6  12 116.907 482.016   1
  -3  -7  13 211.507 545.277   1
   3   7 -13 201.395 510.640   1
  -3  -7  12 948.616 597.454   1
  -3  -7  12-186.408 668.719   1
   3   7 -12 140.096 481.472   1
   3   7 -12-334.311 669.867   1
  -3  -7  11 76.6064 498.742   1
  -3  -7  11 608.216 631.280   1
   3   7 -11 43.1192 421.707   1
   3   7 -11 803.447 588.025   1
  -3  -7  10 1280.11 470.462   1
  -3  -7  10 1394.04 630.458   1
   3   7 -10 585.623 437.375   1
   3   7 -10 991.930 573.727   1
  -3  -7   9 581.328 412.154   1
  -3  -7   9 27.7509 520.030   1
  -3  -7   9 122.203 357.711   1
   3   7  -9 186.367 392.964   1
   3   7  -8 5100.86 743.455   1
  -3  -7   8 5389.30 625.986   1
  -3  -7   8 3807.14 782.285   1
  -3  -7   7 5000.06 691.634   1
   3   7  -7 4763.71 681.403   1
  -3  -7   7 4650.64 590.900   1
  -3  -7   7 2564.23 662.350   1
   3   7  -6 1040.96 465.173   1
  -3  -7   6 119.468 416.214   1
   3   7  -6 811.748 395.191   1
  -3  -7   6 343.750 353.442   1
  -3  -7   6-126.651 341.956   1
  -3  -7   5 2211.99 484.146   1
   3   7  -5 1964.63 489.951   1
  -3  -7   5 1745.94 527.041   1
  -3  -7   5 1943.34 385.780   1
   3   7  -4 25892.5 1215.05   1
  -3  -7   4 23025.1 1167.32   1
  -3  -7   3 388.984 329.037   1
   3   7  -3 764.770 273.682   1
  -3  -7   3 1467.79 342.669   1
  -3  -7   2 2.91439 269.108   1
  -3  -7   2 473.914 343.145   1
   3   7  -2 467.527 251.999   1
  -3  -7   2 447.162 319.709   1
  -3  -7   2 113.507 223.177   1
  -3  -7   1 7041.43 502.351   1
  -3  -7   1 4285.90 553.927   1
   3   7  -1 8387.67 501.712   1
  -3  -7   1 6037.97 469.887   1
  -3  -7   1 4719.81 508.156   1
  -3  -7   0 1865.11 273.497   1
  -3  -7   0 1500.22 334.682   1
  -3  -7   0 1543.80 400.364   1
  -3  -7   0 1615.85 269.967   1
   3   7   0 2422.13 320.010   1
  -3  -7  -1 345.698 307.348   1
   3   7   1 66.1244 208.031   1
   3   7   1 36.0976 169.096   1
  -3  -7  -1 386.719 298.090   1
  -3  -7  -1 119.614 189.312   1
   3   7   2 7415.05 546.248   1
  -3  -7  -2 4070.50 479.851   1
  -3  -7  -2 4657.47 393.202   1
   3   7   2 9113.99 483.334   1
  -3  -7  -2 4461.43 539.543   1
  -3  -7  -3 1549.51 424.057   1
   3   7   3 1318.80 305.943   1
   3   7   3 1175.61 306.245   1
  -3  -7  -3 1209.70 237.130   1
  -3  -7  -3 1466.22 386.964   1
   3   7   4 1620.25 357.242   1
  -3  -7  -4 2327.40 308.309   1
  -3  -7  -4 3170.53 505.136   1
  -3  -7  -4 3263.62 645.986   1
   3   7   5 17564.9 883.020   1
  -3  -7  -5 13818.1 873.616   1
   3   7   5 16495.8 865.915   1
  -3  -7  -5 12755.0 1047.88   1
  -3  -7  -6 1188.51 478.043   1
   3   7   6 950.417 323.853   1
   3   7   6 630.490 369.068   1
  -3  -7  -6 1432.14 386.404   1
   3   7   7 5235.86 542.727   1
   3   7   7 1282.82 437.539   1
  -3  -7  -7 11784.1 863.823   1
  -3  -7  -7 10688.2 1054.37   1
  -3  -7  -8-324.561 452.187   1
   3   7   8 779.318 433.836   1
   3   7   8 975.593 343.282   1
  -3  -7  -8 416.456 382.341   1
  -3  -7  -9 1660.63 597.383   1
   3   7   9 1007.26 363.445   1
  -3  -7  -9 1527.55 475.883   1
  -3  -7 -10 444.658 524.276   1
   3   7  10 829.363 366.892   1
   3   7  10 143.700 454.970   1
  -3  -7 -10 1732.12 498.953   1
   3   7  11 219.057 333.910   1
   3   7  11 343.621 456.559   1
  -3  -7 -11-338.328 517.439   1
   3   7  12-6.10013 321.119   1
   3   7  12 541.302 545.168   1
  -3  -8  12-8.88571 514.411   1
  -3  -8  12 722.858 742.901   1
   3   8 -12 1257.48 759.862   1
   3   8 -12 186.156 523.076   1
  -3  -8  11-2.82730 605.667   1
  -3  -8  11 913.360 701.145   1
   3   8 -11 1432.70 531.747   1
   3   8 -11-112.262 506.551   1
  -3  -8  10 3105.28 670.499   1
   3   8 -10 2262.83 570.943   1
   3   8 -10 1808.46 619.927   1
  -3  -8   9 257.085 385.537   1
  -3  -8   9-390.685 606.484   1
   3   8  -9 272.367 433.522   1
  -3  -8   9 196.961 414.217   1
  -3  -8   8-107.202 380.736   1
  -3  -8   8 390.188 570.713   1
   3   8  -8-819.974 513.237   1
  -3  -8   8 275.530 421.798   1
  -3  -8   7 695.202 399.211   1
  -3  -8   7-7.34090 486.102   1
  -3  -8   7 84.2840 414.899   1
   3   8  -7 275.886 414.223   1
  -3  -8   6 5.01325 380.381   1
  -3  -8   6 706.065 439.508   1
   3   8  -6 1535.83 434.543   1
   3   8  -6 973.133 458.440   1
  -3  -8   6 181.322 366.480   1
  -3  -8   5 781.615 425.654   1
  -3  -8   5 660.385 360.332   1
   3   8  -5 679.843 330.821   1
   3   8  -5 692.749 404.566   1
  -3  -8   5 709.526 386.839   1
  -3  -8   4 347.422 354.323   1
   3   8  -4 809.683 300.333   1
  -3  -8   4 134.495 359.557   1
  -3  -8   4 830.311 329.750   1
  -3  -8   3 1926.14 430.138   1
  -3  -8   3 2186.73 475.962   1
   3   8  -3 3013.87 384.847   1
  -3  -8   3 1369.56 355.113   1
  -3  -8   2 6888.79 592.482   1
  -3  -8   2 9636.94 791.542   1
   3   8  -2 8148.00 554.527   1
  -3  -8   2 6236.65 563.448   1
  -3  -8   2 7934.90 722.567   1
  -3  -8   1 3564.45 531.321   1
   3   8  -1 3721.00 383.581   1
  -3  -8   1 2340.64 350.289   1
  -3  -8   1 2215.84 458.083   1
   3   8   0 5242.04 436.961   1
  -3  -8   0 4608.87 436.337   1
  -3  -8   0 5579.71 646.646   1
  -3  -8  -1 13202.3 887.001   1
  -3  -8  -1 11273.1 647.701   1
  -3  -8  -1 12383.5 786.955   1
  -3  -8  -2 5174.14 628.490   1
   3   8   2 5163.83 466.693   1
  -3  -8  -2 3844.46 518.114   1
  -3  -8  -2 3185.33 367.068   1
   3   8   3 2183.41 415.519   1
  -3  -8  -3 3683.88 384.046   1
  -3  -8  -4 289.690 389.010   1
   3   8   4 126.317 242.754   1
  -3  -8  -4 35.2770 284.271   1
   3   8   5 2204.44 422.211   1
   3   8   5 5830.25 549.109   1
  -3  -8  -5 15097.5 1195.20   1
  -3  -8  -5 13723.5 1041.42   1
   3   8   6 515.767 313.080   1
   3   8   6 386.739 371.028   1
  -3  -8  -6 1358.32 415.938   1
  -3  -8  -7 1167.34 538.398   1
   3   8   7 2108.17 410.250   1
   3   8   7 1547.30 486.389   1
  -3  -8  -7 475.123 345.967   1
  -3  -8  -8-269.606 448.868   1
   3   8   8 266.594 313.721   1
   3   8   8-169.598 389.351   1
  -3  -8  -8 786.141 411.201   1
   3   8   9-67.2899 335.780   1
   3   8   9 179.044 422.150   1
  -3  -8  -9 408.447 530.035   1
  -3  -8  -9 890.831 428.960   1
   3   8  10 767.852 442.470   1
   3   8  10-729.346 459.289   1
  -3  -8 -11 73.6118 545.185   1
   3   8  11 250.859 388.228   1
   3   8  11-179.528 466.134   1
   3   8  12 446.833 514.031   1
  -3  -9  11 370.808 565.653   1
  -3  -9  11 1140.02 707.969   1
   3   9 -11 14.4888 427.134   1
   3   9 -11-1066.90 650.868   1
  -3  -9  10 6674.43 1084.23   1
  -3  -9  10 5353.56 856.647   1
   3   9 -10 5926.25 834.492   1
   3   9 -10 3221.66 759.741   1
  -3  -9   9 2370.99 606.432   1
  -3  -9   9 1049.47 553.363   1
   3   9  -9 2320.59 649.479   1
  -3  -9   9 3404.32 783.959   1
  -3  -9   8 1489.15 487.971   1
  -3  -9   8 1209.57 632.977   1
  -3  -9   8 992.826 512.859   1
   3   9  -8 789.017 521.197   1
  -3  -9   7 721.429 408.784   1
  -3  -9   7 841.350 547.067   1
   3   9  -7 1794.07 572.855   1
  -3  -9   7 133.286 479.752   1
  -3  -9   6 1458.81 429.605   1
  -3  -9   6 705.862 486.888   1
   3   9  -6 1758.64 536.908   1
  -3  -9   5 230.197 336.755   1
  -3  -9   5 383.693 447.878   1
   3   9  -5-78.4969 328.496   1
   3   9  -5-257.130 374.890   1
  -3  -9   5 0.15458 374.611   1
  -3  -9   4 325.071 389.421   1
  -3  -9   4 2084.54 499.408   1
   3   9  -4 912.610 325.709   1
   3   9  -4 1475.25 478.275   1
  -3  -9   4-87.8959 330.589   1
   3   9  -3 496.765 304.328   1
  -3  -9   3 1225.66 442.121   1
  -3  -9   3 862.851 352.566   1
  -3  -9   2 3848.49 584.692   1
   3   9  -2 3760.89 432.977   1
  -3  -9   2 2288.42 376.206   1
  -3  -9   2 3405.90 513.642   1
  -3  -9   1 5142.26 603.666   1
  -3  -9   1 6565.23 738.920   1
  -3  -9   1 5934.22 530.513   1
  -3  -9   0 5587.32 639.973   1
  -3  -9   0 5211.07 578.578   1
  -3  -9   0 5270.03 498.165   1
  -3  -9  -1 1120.90 423.521   1
   3   9   1 1805.22 341.059   1
  -3  -9  -1 710.939 343.536   1
  -3  -9  -1 584.005 259.980   1
  -3  -9  -2 3813.89 593.123   1
   3   9   2 4927.71 515.348   1
  -3  -9  -2 3962.26 518.121   1
  -3  -9  -2 2686.54 384.876   1
  -3  -9  -3 1678.71 474.551   1
   3   9   3 1001.75 346.461   1
  -3  -9  -3 1287.56 387.232   1
  -3  -9  -4 1033.97 478.990   1
   3   9   4 201.194 280.702   1
  -3  -9  -4 334.931 301.495   1
  -3  -9  -5 1885.68 429.855   1
  -3  -9  -5 2472.68 613.715   1
  -3  -9  -6 607.864 476.605   1
   3   9   6 123.230 272.698   1
  -3  -9  -6 694.201 397.887   1
  -3  -9  -7 22.0250 441.024   1
   3   9   7 479.277 357.861   1
  -3  -9  -7 79.1354 356.079   1
  -3  -9  -8 991.611 523.002   1
  -3  -9  -8 278.985 415.511   1
   3   9   8 302.679 328.568   1
  -3  -9  -9-723.327 588.951   1
   3   9   9 1575.23 451.525   1
  -3  -9 -10-817.022 575.912   1
   3   9  10 473.216 376.401   1
  -3 -10  11-376.512 623.147   1
  -3 -10  10 1698.80 699.555   1
  -3 -10  10 1149.90 709.451   1
   3  10 -10 1407.23 639.210   1
   3  10 -10 183.292 468.368   1
  -3 -10   9 213.541 512.884   1
  -3 -10   9 305.238 605.502   1
  -3 -10   9 132.844 446.299   1
   3  10  -9 864.211 540.344   1
  -3 -10   8-388.763 448.922   1
  -3 -10   8 108.426 594.846   1
   3  10  -8 189.580 469.136   1
  -3 -10   8 166.419 464.351   1
  -3 -10   7 188.201 399.369   1
  -3 -10   7 933.217 611.699   1
   3  10  -7 1488.98 593.921   1
  -3 -10   7 208.896 457.211   1
  -3 -10   6 7302.58 887.550   1
  -3 -10   6 4148.50 586.073   1
   3  10  -6 7956.36 889.278   1
  -3 -10   6 2396.12 639.744   1
  -3 -10   5-124.864 371.263   1
   3  10  -5 121.136 328.813   1
   3  10  -5 117.972 402.525   1
  -3 -10   5 298.803 412.488   1
  -3 -10   4 779.788 351.944   1
   3  10  -4 200.881 294.639   1
   3  10  -4 93.4513 415.647   1
  -3 -10   4 114.453 402.783   1
  -3 -10   3 3484.45 504.585   1
  -3 -10   3 3993.82 623.304   1
  -3 -10   2 336.703 376.486   1
   3  10  -2 494.601 293.253   1
  -3 -10   2 263.364 361.753   1
  -3 -10   2 438.085 332.820   1
   3  10  -1 4498.55 453.457   1
  -3 -10   1 3301.16 475.359   1
  -3 -10   1 4865.52 608.128   1
  -3 -10   0 2830.77 554.957   1
  -3 -10   0 2209.17 393.097   1
   3  10   0 4146.24 447.010   1
  -3 -10   0 3102.97 565.272   1
  -3 -10  -1 11006.0 884.930   1
   3  10   1 2172.12 413.205   1
  -3 -10  -1 8759.97 793.705   1
  -3 -10  -1 4821.02 493.646   1
   3  10   2 1009.09 329.273   1
  -3 -10  -2 4322.84 608.020   1
  -3 -10  -3 2209.58 537.432   1
   3  10   3 1778.27 393.821   1
  -3 -10  -3 1570.73 420.326   1
  -3 -10  -4 858.684 438.219   1
   3  10   4 500.527 351.303   1
  -3 -10  -4 448.033 385.655   1
  -3 -10  -5 957.970 493.183   1
   3  10   5 687.595 319.896   1
  -3 -10  -5 453.499 337.166   1
  -3 -10  -6-124.171 441.754   1
   3  10   6 159.138 283.272   1
  -3 -10  -6 359.457 378.820   1
  -3 -10  -7 290.519 555.799   1
   3  10   7 923.336 391.700   1
  -3 -10  -7-431.640 401.181   1
  -3 -10  -8 831.187 581.664   1
   3  10   8 15.2366 341.698   1
  -3 -10  -9 863.274 628.795   1
   3  10   9-179.711 352.708   1
  -3 -11  10 263.048 600.796   1
  -3 -11   9 98.2309 555.295   1
  -3 -11   9 26.0928 587.087   1
   3  11  -9 346.145 506.468   1
  -3 -11   9 533.093 526.786   1
   3  11  -8 4000.50 808.466   1
  -3 -11   8 3369.20 776.900   1
  -3 -11   8 1635.22 669.206   1
  -3 -11   7 480.812 453.004   1
   3  11  -7 596.050 526.494   1
  -3 -11   7-101.158 496.475   1
  -3 -11   6 4451.89 635.383   1
  -3 -11   6 4326.59 815.841   1
  -3 -11   5 640.776 469.033   1
   3  11  -5 446.676 481.946   1
  -3 -11   5 179.046 470.122   1
  -3 -11   4 303.284 373.684   1
   3  11  -4 357.400 316.300   1
   3  11  -4 603.442 470.263   1
  -3 -11   4-275.838 387.268   1
  -3 -11   3 531.852 363.483   1
   3  11  -3 618.610 329.598   1
   3  11  -3 350.387 445.799   1
  -3 -11   3 50.5494 435.089   1
  -3 -11   2 731.149 338.577   1
  -3 -11   2 1662.86 444.735   1
   3  11  -2 2100.04 410.266   1
  -3 -11   2 1752.81 516.988   1
  -3 -11   1 702.758 330.440   1
  -3 -11   1 1501.95 508.338   1
   3  11  -1 1676.58 349.323   1
  -3 -11   1 1083.67 418.967   1
  -3 -11   0 1157.47 377.147   1
  -3 -11   0 3367.52 632.548   1
   3  11   0 2615.73 420.658   1
  -3 -11   0 2020.30 492.753   1
  -3 -11  -1 2594.77 560.741   1
   3  11   1 3998.44 495.004   1
  -3 -11  -1 2150.81 514.555   1
  -3 -11  -2 1025.60 475.489   1
   3  11   2 1977.04 388.478   1
  -3 -11  -2 924.660 399.907   1
  -3 -11  -3 6835.28 898.017   1
  -3 -11  -3 7485.57 799.445   1
  -3 -11  -4 777.011 471.123   1
   3  11   4 871.390 374.418   1
  -3 -11  -4 476.181 376.980   1
  -3 -11  -5 813.580 508.472   1
   3  11   5 367.718 360.607   1
  -3 -11  -5 275.028 351.517   1
  -3 -11  -6-111.592 430.097   1
   3  11   6 1399.77 460.024   1
  -3 -11  -6 688.301 409.631   1
  -3 -11  -7 1844.22 628.780   1
   3  11   7 478.991 331.232   1
  -3 -11  -8 343.889 501.705   1
   3  11   8 236.168 371.358   1
  -3 -12   8-881.117 618.009   1
   3  12  -8-373.713 570.997   1
  -3 -12   8 654.673 558.120   1
  -3 -12   7-345.491 549.400   1
   3  12  -7 1118.07 585.236   1
  -3 -12   7 381.005 606.520   1
  -3 -12   6 3380.08 783.734   1
  -3 -12   6 3234.31 706.475   1
  -3 -12   5 4252.45 730.796   1
  -3 -12   5 3179.77 757.787   1
  -3 -12   4-357.837 392.479   1
   3  12  -4 49.3767 478.987   1
  -3 -12   4-58.5177 468.792   1
  -3 -12   3 605.405 389.783   1
   3  12  -3 1591.43 401.158   1
   3  12  -3 2069.45 638.956   1
  -3 -12   3 669.906 413.197   1
  -3 -12   2 222.643 377.459   1
   3  12  -2 456.885 364.006   1
  -3 -12   2 1457.09 567.245   1
  -3 -12   1 610.076 396.912   1
   3  12  -1 474.914 327.624   1
  -3 -12   0 656.939 514.322   1
   3  12   0 254.051 285.925   1
  -3 -12   0 535.339 416.356   1
  -3 -12  -1 1159.13 488.011   1
   3  12   1 215.327 273.338   1
  -3 -12  -1 298.699 349.247   1
  -3 -12  -2 1847.08 515.141   1
   3  12   2 2261.35 429.339   1
  -3 -12  -2 2537.21 538.869   1
  -3 -12  -3 617.088 465.565   1
   3  12   3 529.040 354.070   1
  -3 -12  -3 769.265 432.807   1
  -3 -12  -4 247.625 467.693   1
   3  12   4 204.935 332.566   1
  -3 -12  -4-77.8539 371.665   1
  -3 -12  -5 400.125 433.080   1
  -3 -12  -5 337.816 386.441   1
   3  12   5 738.167 426.630   1
  -3 -12  -6 243.660 449.866   1
   3  12   6 379.527 358.004   1
   3  12   7-176.632 360.058   1
  -3 -12  -7 3181.32 718.994   1
  -3 -13   7 1234.52 593.953   1
  -3 -13   6 1218.08 585.562   1
   3  13  -6 2688.51 752.870   1
  -3 -13   6 1389.09 634.280   1
  -3 -13   5 1682.53 657.509   1
   3  13  -5 1716.61 627.834   1
  -3 -13   5 947.717 540.242   1
  -3 -13   4 920.873 523.729   1
   3  13  -4 1776.93 654.748   1
  -3 -13   4 924.567 541.808   1
  -3 -13   3 300.493 484.962   1
   3  13  -3 1385.28 622.027   1
  -3 -13   3 717.740 524.221   1
  -3 -13   2 555.592 555.567   1
  -3 -13   1 1088.82 531.370   1
  -3 -13   1 82.6684 511.913   1
   3  13  -1-86.7932 318.343   1
  -3 -13   0 905.099 497.632   1
   3  13   0 200.687 311.912   1
  -3 -13   0 819.503 490.363   1
  -3 -13  -1 426.800 526.470   1
   3  13   1 166.060 301.364   1
  -3 -13  -1-199.900 439.235   1
  -3 -13  -2-178.982 450.737   1
   3  13   2 109.182 352.428   1
  -3 -13  -2 511.123 411.493   1
  -3 -13  -3 568.125 505.798   1
   3  13   3 951.780 403.413   1
  -3 -13  -3 511.930 411.166   1
  -3 -13  -4 1067.30 512.979   1
   3  13   4 2149.32 471.808   1
  -3 -13  -4 723.403 422.661   1
  -3 -13  -5 1101.24 551.294   1
   3  13   5 815.662 392.841   1
  -3 -14   5 170.841 473.382   1
  -3 -14   4 1214.21 597.714   1
   3  14  -4 2684.06 724.673   1
  -3 -14   4 981.468 625.265   1
   3  14  -3 8427.51 1121.02   1
  -3 -14   3 3213.64 726.545   1
   3  14  -2 4643.07 838.753   1
  -3 -14   2 1556.58 543.363   1
  -3 -14   1 2418.62 688.119   1
  -3 -14   0 1251.87 574.029   1
   3  14   0 1543.31 460.346   1
  -3 -14   0 489.601 469.041   1
  -3 -14  -1 106.292 494.028   1
   3  14   1 287.850 324.108   1
  -3 -14  -1 371.884 464.497   1
  -3 -14  -2 452.078 543.839   1
   3  14   2 2255.79 500.357   1
  -3 -14  -2 1052.74 508.985   1
  -3 -14  -3 3001.84 716.716   1
   3  14   3 7233.64 761.294   1
  -3 -15   0 26.8605 443.984   1
   3  15   1 1308.68 459.159   1
  -3 -15  -1 120.014 421.703   1
   4 -13  -7 286.931 935.300   1
   4 -13  -6-772.677 880.777   1
   4 -13  -5 1334.10 925.988   1
  -4  13  -3 114.176 435.304   1
   4 -13   4 4024.59 824.940   1
  -4  13  -4 919.863 422.811   1
   4 -13   5 3871.38 798.527   1
  -4  13  -5 2104.12 572.208   1
  -4  12   9-255.801 432.649   1
   4 -12  -8-181.423 883.196   1
  -4  12   8 113.620 465.093   1
   4 -12  -7-1332.43 959.055   1
  -4  12   7 209.850 407.266   1
   4 -12  -6-249.434 853.158   1
  -4  12   6-116.610 431.488   1
   4 -12  -5 45.3991 850.219   1
  -4  12   5 783.079 408.279   1
   4 -12  -4-248.540 779.296   1
  -4  12   4 222.966 390.834   1
  -4  12   3 21.8834 356.065   1
  -4  12   2 2985.22 611.301   1
  -4  12   1 7007.14 705.953   1
  -4  12   0 504.220 406.051   1
  -4  12  -1 1187.26 444.593   1
  -4  12  -1 923.860 402.394   1
  -4  12  -2 148.723 407.441   1
   4 -12   3 94.1230 529.994   1
  -4  12  -3 564.728 367.757   1
   4 -12   4 635.744 520.099   1
  -4  12  -4 48.7790 434.878   1
  -4  12  -4-430.973 500.358   1
   4 -12   5 180.880 543.697   1
  -4  12  -5-131.615 378.688   1
  -4  12  -5 646.534 512.174   1
  -4  12  -6 3710.00 659.474   1
  -4  12  -6 1605.01 610.207   1
  -4  11  10 977.605 552.423   1
   4 -11  -9-556.711 1095.84   1
  -4  11   9-10.0789 404.843   1
   4 -11  -8-419.484 950.451   1
  -4  11   8 248.335 410.338   1
   4 -11  -7 346.395 964.113   1
  -4  11   7 1459.67 478.524   1
   4 -11  -6-322.420 940.584   1
  -4  11   6 566.042 414.858   1
   4 -11  -5-818.531 884.768   1
  -4  11   5-235.935 390.439   1
  -4  11   4 38.0701 349.013   1
   4 -11  -4 501.549 852.419   1
  -4  11   3 440.652 441.465   1
   4 -11  -3 892.763 777.778   1
  -4  11   3 139.645 380.861   1
  -4  11   2 7808.95 756.601   1
  -4  11   2 8750.83 769.813   1
  -4  11   1 3842.54 560.372   1
  -4  11   1 4108.07 630.782   1
   4 -11   0 3572.83 824.824   1
  -4  11   0 4289.04 644.549   1
  -4  11   0 3752.11 513.298   1
  -4  11  -1 1340.30 435.497   1
   4 -11   1 1399.30 639.586   1
  -4  11  -1 969.781 405.551   1
   4 -11   2 1731.58 543.418   1
   4 -11   2 2117.27 687.683   1
  -4  11  -2 546.324 390.514   1
  -4  11  -2 361.367 374.882   1
  -4  11  -3 744.610 407.595   1
  -4  11  -3 101.416 386.965   1
   4 -11   4-139.781 482.013   1
  -4  11  -4 157.411 387.406   1
   4 -11   4 191.691 571.676   1
  -4  11  -4 543.314 491.260   1
   4 -11   5 26.9069 579.291   1
   4 -11   5 482.984 529.786   1
  -4  11  -5-308.379 401.197   1
  -4  11  -5 237.598 442.326   1
   4 -11   6 516.912 591.317   1
  -4  11  -6-80.9920 409.121   1
  -4  11  -6 675.071 546.379   1
  -4  11  -7 7511.38 839.093   1
  -4  11  -7 2800.77 766.371   1
  -4  10  10-1012.39 501.235   1
   4 -10 -10 1006.64 1222.19   1
   4 -10  -9 534.970 1065.68   1
  -4  10   9 1070.71 436.222   1
  -4  10   8 2539.06 537.228   1
   4 -10  -8-209.824 1035.58   1
   4 -10  -7 470.062 1043.86   1
  -4  10   7 555.711 414.366   1
   4 -10  -6 935.684 1020.88   1
  -4  10   6 396.667 376.594   1
   4 -10  -5 654.044 856.405   1
  -4  10   5 40.4599 362.369   1
  -4  10   5 131.440 342.545   1
  -4  10   4 252.921 364.642   1
   4 -10  -4 809.858 870.462   1
  -4  10   4 915.649 437.086   1
  -4  10   3 3922.15 566.616   1
  -4  10   3 2774.82 456.996   1
  -4  10   2 2653.34 490.233   1
   4 -10  -2 863.670 796.687   1
  -4  10   2 1586.03 447.825   1
  -4  10   1 1147.12 330.606   1
   4 -10  -1 841.357 687.778   1
  -4  10   1 2051.84 512.222   1
  -4  10   0 2944.98 483.869   1
  -4  10   0 3074.56 543.484   1
  -4  10  -1 483.045 358.968   1
  -4  10  -1 725.534 361.429   1
  -4  10  -2-24.6585 357.247   1
   4 -10   2 1400.91 598.150   1
  -4  10  -2-28.3349 383.594   1
   4 -10   2 503.679 450.383   1
   4 -10   3-577.818 478.896   1
  -4  10  -3-64.1979 320.357   1
   4 -10   3 260.449 542.339   1
  -4  10  -3-141.083 424.732   1
   4 -10   4 745.578 520.845   1
   4 -10   4 327.778 509.552   1
  -4  10  -4 19.5241 336.762   1
  -4  10  -4 183.541 469.543   1
   4 -10   5 501.908 542.953   1
  -4  10  -5-387.712 375.465   1
  -4  10  -5-412.370 426.922   1
   4 -10   5 414.250 516.842   1
   4 -10   6 2884.01 755.006   1
  -4  10  -6 775.882 425.105   1
   4 -10   6 2273.70 696.070   1
  -4  10  -6-98.7226 458.800   1
   4 -10   7-245.611 577.080   1
  -4  10  -7 121.810 394.416   1
   4 -10   7-468.992 532.499   1
  -4  10  -7-415.291 485.789   1
   4 -10   8-341.150 621.111   1
  -4  10  -8 431.872 448.591   1
   4 -10   8 67.2154 590.678   1
  -4  10  -8 1505.79 661.976   1
   4  -9 -11 845.196 1261.28   1
  -4   9  11-311.281 454.011   1
   4  -9 -10 986.996 1159.22   1
  -4   9  10 158.928 398.157   1
  -4   9   9 418.193 394.223   1
   4  -9  -9 2392.24 1224.84   1
  -4   9   8 777.058 393.355   1
   4  -9  -8 579.144 1019.79   1
  -4   9   7 862.656 401.631   1
  -4   9   7 421.132 367.915   1
  -4   9   6 357.757 360.191   1
   4  -9  -6 387.920 881.801   1
  -4   9   6 335.214 340.255   1
   4  -9  -5-70.0415 925.025   1
  -4   9   5 668.808 435.777   1
  -4   9   5 889.940 389.683   1
  -4   9   4 1060.72 409.878   1
   4  -9  -4 1510.57 849.127   1
  -4   9   4 1354.32 416.061   1
  -4   9   3 2950.13 502.809   1
  -4   9   3 2551.52 450.523   1
  -4   9   2 1175.48 361.984   1
   4  -9  -2 1631.24 748.227   1
  -4   9   2 1696.49 503.648   1
   4  -9  -1 4555.75 812.097   1
  -4   9   1 5868.73 554.190   1
   4  -9  -1 4564.85 916.294   1
  -4   9   1 7016.90 732.427   1
  -4   9   0 1969.54 410.001   1
  -4   9   0 1396.81 417.493   1
   4  -9   0 2235.52 656.859   1
   4  -9   0 1535.20 651.934   1
  -4   9   0 2172.29 427.279   1
  -4   9  -1 5574.27 577.729   1
  -4   9  -1 4194.63 607.200   1
   4  -9   2 217.230 429.271   1
  -4   9  -2 229.026 323.011   1
   4  -9   2-64.1457 479.781   1
  -4   9  -2 82.7554 343.057   1
   4  -9   3 1069.28 535.088   1
   4  -9   3 898.309 467.592   1
  -4   9  -3 760.481 342.538   1
  -4   9  -3 520.347 396.158   1
   4  -9   4 1010.93 554.493   1
  -4   9  -4-97.4109 316.535   1
  -4   9  -4-451.434 395.767   1
   4  -9   4 9.70983 471.810   1
   4  -9   5 2306.23 639.993   1
  -4   9  -5 997.514 439.268   1
  -4   9  -5 206.143 432.308   1
   4  -9   5 2433.50 633.735   1
   4  -9   6 2012.14 628.778   1
  -4   9  -6 1806.61 446.993   1
   4  -9   6 1989.04 608.549   1
  -4   9  -6 1171.91 477.753   1
   4  -9   7 758.519 579.102   1
  -4   9  -7 868.753 413.342   1
   4  -9   7 304.814 543.666   1
  -4   9  -7 630.098 487.967   1
   4  -9   8-788.019 603.714   1
  -4   9  -8 618.692 454.949   1
   4  -9   8-385.879 578.549   1
  -4   9  -8 343.069 464.894   1
  -4   9  -9 195.727 427.103   1
   4  -9   9 517.170 619.814   1
  -4   9  -9-7.77747 485.277   1
   4  -9  10 800.722 625.404   1
  -4   8  12-6.70123 460.337   1
   4  -8 -11 657.592 1157.98   1
  -4   8  11-93.3400 444.993   1
   4  -8 -10-1579.64 1216.53   1
  -4   8  10 40.5869 413.569   1
  -4   8   9-262.431 387.529   1
   4  -8  -9-4.33289 1045.23   1
  -4   8   9-427.106 410.888   1
  -4   8   8 717.030 411.738   1
  -4   8   8 526.442 364.964   1
  -4   8   7 1108.51 422.815   1
   4  -8  -7 972.943 993.643   1
  -4   8   7 1237.42 387.941   1
  -4   8   6 2161.11 493.766   1
   4  -8  -6 1737.88 975.393   1
  -4   8   6 2626.04 469.689   1
  -4   8   5 9100.60 706.915   1
  -4   8   5 8102.53 721.898   1
   4  -8  -4 10082.7 1273.31   1
  -4   8   4 8391.25 660.147   1
  -4   8   3 1400.24 350.439   1
  -4   8   3 854.644 304.015   1
   4  -8  -3 207.370 773.961   1
  -4   8   3 1094.57 341.285   1
  -4   8   2 5278.06 496.805   1
  -4   8   2 6118.88 668.946   1
  -4   8   1 9361.41 680.687   1
   4  -8  -1 8953.45 919.632   1
  -4   8   1 7651.00 566.925   1
  -4   8   1 10062.9 794.925   1
   4  -8   0 279.716 474.050   1
  -4   8   0 126.458 265.399   1
   4  -8   0-139.721 575.380   1
  -4   8   0 353.606 282.501   1
  -4   8   0 154.360 285.997   1
   4  -8   1-221.542 387.671   1
  -4   8  -1 205.047 297.997   1
  -4   8  -1 431.463 331.129   1
   4  -8   1 523.385 450.509   1
   4  -8   2 1447.24 472.516   1
   4  -8   2 716.393 439.746   1
  -4   8  -2 590.723 351.214   1
  -4   8  -2 259.665 356.499   1
   4  -8   3-403.577 433.149   1
  -4   8  -3-142.189 301.751   1
  -4   8  -3-263.313 365.272   1
   4  -8   3 33.4855 425.594   1
   4  -8   4 2549.21 658.432   1
  -4   8  -4 7663.54 670.453   1
  -4   8  -4 7721.67 786.315   1
   4  -8   4 4784.91 703.877   1
  -4   8  -4 2999.28 645.899   1
  -4   8  -5 2620.68 472.687   1
  -4   8  -5 2130.13 522.647   1
   4  -8   5 2817.60 639.444   1
  -4   8  -5 1838.29 516.974   1
   4  -8   6 1200.25 561.122   1
  -4   8  -6 1957.23 455.281   1
   4  -8   6 1368.94 536.691   1
  -4   8  -6 1389.08 512.158   1
  -4   8  -6-45.4753 458.485   1
  -4   8  -7-87.4289 514.623   1
   4  -8   7 1005.46 541.188   1
  -4   8  -7 1102.05 402.550   1
   4  -8   7 806.061 551.155   1
  -4   8  -7 28.6313 462.600   1
   4  -8   8 554.133 559.897   1
   4  -8   8 916.423 564.996   1
  -4   8  -8 146.534 367.871   1
  -4   8  -8 886.447 506.050   1
  -4   8  -8-48.5894 524.551   1
   4  -8   9 449.262 560.771   1
   4  -8   9 1098.19 611.630   1
  -4   8  -9 792.539 465.458   1
  -4   8  -9 869.008 521.480   1
  -4   8  -9 677.732 640.237   1
   4  -8  10 62.2735 523.619   1
   4  -8  10 754.131 684.150   1
  -4   8 -10 811.951 447.407   1
  -4   8 -10-47.9788 460.653   1
  -4   8 -10-472.603 607.280   1
  -4   8 -11 461.046 650.545   1
   4  -7 -12 87.6259 1082.44   1
  -4   7  12 242.945 440.610   1
  -4   7  11-46.0290 473.619   1
  -4   7  11 129.600 413.244   1
  -4   7  10 45.2730 407.861   1
   4  -7 -10 52.8904 1002.36   1
  -4   7  10 51.0211 358.783   1
  -4   7   9 1143.86 454.283   1
   4  -7  -9-242.618 975.307   1
  -4   7   9-86.4850 404.658   1
  -4   7   8 265.723 393.708   1
   4  -7  -8-596.134 874.844   1
  -4   7   8 222.563 371.327   1
  -4   7   7 165.320 373.034   1
   4  -7  -7-482.825 858.916   1
  -4   7   7 191.947 354.598   1
  -4   7   6 174.463 308.896   1
   4  -7  -6-169.910 782.719   1
  -4   7   6 174.014 338.225   1
  -4   7   5 13447.7 819.723   1
   4  -7  -5 11521.5 1500.93   1
  -4   7   5 15442.5 833.031   1
  -4   7   4 1415.76 378.495   1
  -4   7   4 1049.03 279.798   1
   4  -7  -4 312.583 768.784   1
  -4   7   4 1631.63 410.890   1
  -4   7   3 1515.94 425.531   1
  -4   7   3 1627.86 357.188   1
   4  -7  -3 1610.48 820.921   1
  -4   7   3 1909.63 414.280   1
   4  -7  -2 1429.03 525.593   1
  -4   7   2 1365.61 303.374   1
   4  -7  -2 794.912 694.951   1
  -4   7   2 689.581 221.293   1
  -4   7   2 423.819 320.046   1
   4  -7  -1 2529.43 580.367   1
  -4   7   1 1746.50 324.058   1
   4  -7  -1 1785.46 697.839   1
  -4   7   1 1270.39 290.258   1
  -4   7   1 2259.15 456.434   1
  -4   7   0 1181.90 313.303   1
   4  -7   0 531.892 560.811   1
  -4   7   0 951.118 327.173   1
  -4   7   0 806.553 356.006   1
   4  -7   0 1562.91 486.823   1
   4  -7   1 4432.71 610.391   1
  -4   7  -1 2829.00 443.202   1
   4  -7   1 4661.25 643.355   1
   4  -7   1 2102.98 632.104   1
  -4   7  -1 2420.27 484.585   1
  -4   7  -1 2695.11 372.917   1
   4  -7   2 68.9764 403.244   1
  -4   7  -2 322.850 304.907   1
  -4   7  -2 165.749 298.535   1
  -4   7  -2 269.501 297.687   1
   4  -7   2 479.611 447.799   1
   4  -7   3 13718.0 977.689   1
  -4   7  -3 6345.62 654.116   1
  -4   7  -3 5508.23 633.415   1
  -4   7  -3 5901.92 567.932   1
   4  -7   3 13490.6 1022.04   1
   4  -7   4 8697.11 919.143   1
  -4   7  -4 15904.6 958.060   1
   4  -7   4 17621.2 1102.69   1
  -4   7  -4 17347.4 1093.02   1
  -4   7  -4 9394.40 1035.35   1
   4  -7   5 21497.4 1298.30   1
  -4   7  -5 13435.5 913.055   1
  -4   7  -5 11718.1 977.301   1
   4  -7   5 20986.8 1380.13   1
  -4   7  -5 8744.06 886.398   1
  -4   7  -6 1261.23 483.480   1
  -4   7  -6 1415.92 405.204   1
   4  -7   6 2517.97 641.851   1
  -4   7  -6 1368.37 533.785   1
   4  -7   6 2962.00 633.755   1
   4  -7   7 416.267 528.054   1
   4  -7   7 765.732 516.836   1
  -4   7  -7 579.977 403.320   1
  -4   7  -7 1411.45 526.743   1
  -4   7  -7-74.8484 486.264   1
   4  -7   8 694.172 518.163   1
   4  -7   8 933.895 585.027   1
  -4   7  -8 17.7497 345.439   1
  -4   7  -8-377.920 421.131   1
  -4   7  -8-53.6810 529.805   1
   4  -7   9 497.209 564.863   1
  -4   7  -9-174.249 385.276   1
  -4   7  -9 443.786 451.490   1
  -4   7  -9 191.643 597.342   1
   4  -7   9-61.2622 538.717   1
   4  -7  10 1353.31 689.620   1
  -4   7 -10-87.0988 416.685   1
  -4   7 -10 184.695 461.702   1
   4  -7  10 448.046 539.836   1
  -4   7 -10 34.7231 563.962   1
  -4   7 -11 308.034 639.156   1
   4  -7  11-913.619 624.185   1
  -4   6  13 10.6810 428.133   1
   4  -6 -13-1284.55 1177.61   1
  -4   6  12 1135.99 556.054   1
   4  -6 -12-715.930 1225.08   1
  -4   6  12 15.3163 420.005   1
  -4   6  11 260.270 469.005   1
  -4   6  11 953.442 505.521   1
  -4   6  10-370.573 465.340   1
   4  -6 -10-582.600 1012.19   1
  -4   6  10 265.150 356.438   1
  -4   6   9 621.133 407.296   1
  -4   6   9-290.759 349.102   1
  -4   6   8 1429.23 412.864   1
   4  -6  -8 613.168 874.313   1
  -4   6   8 1263.79 408.781   1
  -4   6   7 1503.85 444.530   1
  -4   6   7 1465.63 439.481   1
   4  -6  -7 2253.98 912.664   1
  -4   6   6 2884.75 475.789   1
   4  -6  -6 1768.05 901.345   1
  -4   6   6 3046.43 459.555   1
  -4   6   5 2349.85 505.257   1
  -4   6   5 2276.40 416.775   1
   4  -6  -5 1779.40 796.470   1
  -4   6   5 2424.54 512.334   1
  -4   6   4 340.072 294.411   1
   4  -6  -4 349.457 591.043   1
  -4   6   4 178.467 246.667   1
  -4   6   4 137.124 290.028   1
  -4   6   3 1718.97 335.308   1
   4  -6  -3 2403.41 701.496   1
  -4   6   3 2181.35 383.757   1
   4  -6  -2 4507.62 683.766   1
  -4   6   2 6216.40 478.931   1
   4  -6  -2 2514.10 670.114   1
  -4   6   2 3716.17 349.466   1
  -4   6   2 5684.30 536.541   1
  -4   6   1 5197.22 443.566   1
  -4   6   1 4564.52 413.354   1
   4  -6  -1 5120.15 697.987   1
  -4   6   1 5906.39 554.526   1
  -4   6   0 7187.84 558.385   1
   4  -6   0 8487.26 804.376   1
   4  -6   0 5349.62 745.036   1
  -4   6   0 5413.44 498.022   1
  -4   6   0 5726.47 396.483   1
  -4   6   0 7877.47 602.726   1
   4  -6   1 10835.3 814.348   1
  -4   6  -1 9599.42 663.581   1
   4  -6   1 9724.65 813.526   1
  -4   6  -1 6584.13 606.282   1
  -4   6  -1 6357.88 483.719   1
   4  -6   2 1897.74 465.814   1
  -4   6  -2 4294.59 524.055   1
   4  -6   2 781.473 424.885   1
  -4   6  -2 3338.80 475.810   1
  -4   6  -2 2813.60 466.334   1
   4  -6   2 4288.41 631.131   1
   4  -6   3 796.873 456.776   1
  -4   6  -3 1710.70 415.520   1
   4  -6   3 1943.33 552.611   1
  -4   6  -3 1864.10 427.598   1
  -4   6  -3 1061.79 422.904   1
   4  -6   4 14109.9 979.102   1
  -4   6  -4 12739.0 843.962   1
  -4   6  -4 10041.9 920.355   1
  -4   6  -4 8048.57 837.629   1
   4  -6   4 17255.9 1126.38   1
   4  -6   5 17186.6 1099.24   1
  -4   6  -5 14316.2 910.383   1
  -4   6  -5 10564.1 933.877   1
   4  -6   5 16724.0 1183.13   1
  -4   6  -5 10604.1 924.369   1
   4  -6   6 356.374 434.329   1
   4  -6   6 877.281 521.574   1
  -4   6  -6 375.024 390.485   1
  -4   6  -6 627.008 361.206   1
  -4   6  -6 727.714 506.492   1
   4  -6   7 1018.87 536.906   1
  -4   6  -7 1248.52 437.830   1
  -4   6  -7 1013.61 463.529   1
  -4   6  -7 1228.02 548.217   1
   4  -6   7 1484.87 527.313   1
   4  -6   8 916.942 507.824   1
  -4   6  -8-24.3912 347.057   1
  -4   6  -8 242.334 395.293   1
   4  -6   8-585.885 509.811   1
  -4   6  -8 407.874 473.883   1
  -4   6  -9 928.167 452.048   1
  -4   6  -9 934.814 487.371   1
   4  -6   9 1543.62 653.913   1
  -4   6  -9 172.257 562.167   1
   4  -6  10-364.560 567.775   1
  -4   6 -10-44.1322 382.357   1
   4  -6  10 794.074 532.329   1
  -4   6 -10-510.366 474.846   1
  -4   6 -10-370.500 556.405   1
   4  -6  11 1379.12 704.534   1
  -4   6 -11 216.303 404.983   1
  -4   6 -11 357.588 548.824   1
   4  -6  11 1645.82 725.168   1
  -4   6 -11 101.635 612.570   1
  -4   6 -12 502.020 691.502   1
  -4   5  14 835.275 642.217   1
  -4   5  13 142.013 422.411   1
  -4   5  13 683.781 522.110   1
   4  -5 -13 928.937 1140.82   1
  -4   5  12 91.8003 484.362   1
   4  -5 -12 1330.90 1181.57   1
  -4   5  12-151.206 420.283   1
  -4   5  11-47.1157 500.214   1
  -4   5  11 1454.04 539.938   1
  -4   5  10 372.530 402.415   1
  -4   5  10-444.675 368.990   1
  -4   5   9 808.626 409.690   1
  -4   5   9 2043.60 473.020   1
   4  -5  -9 1287.00 928.296   1
  -4   5   8 2088.69 469.543   1
   4  -5  -8 1900.70 953.856   1
  -4   5   8 2208.86 475.277   1
  -4   5   7 1121.99 454.165   1
   4  -5  -7 1777.63 725.316   1
  -4   5   7 1024.91 397.568   1
   4  -5  -7 1168.95 407.907   1
  -4   5   6 4468.10 533.102   1
   4  -5  -6 3002.89 894.152   1
  -4   5   6 4835.63 434.411   1
   4  -5  -6 2201.98 327.944   1
  -4   5   6 4440.10 541.737   1
  -4   5   5 51763.9 1434.25   1
  -4   5   5 43698.5 992.681   1
   4  -5  -5 27173.5 1814.30   1
   4  -5  -5 29558.6 769.595   1
  -4   5   5 51779.0 1395.68   1
  -4   5   4 22038.9 736.774   1
   4  -5  -4 10211.8 1093.86   1
  -4   5   4 22382.2 901.163   1
  -4   5   4 21844.8 875.634   1
   4  -5  -4 10996.7 378.149   1
  -4   5   3 2154.60 344.575   1
   4  -5  -3 1595.53 618.486   1
  -4   5   3 2004.82 205.131   1
  -4   5   3 1425.94 364.672   1
  -4   5   2 28382.2 921.846   1
   4  -5  -2 18630.9 1247.63   1
  -4   5   2 21868.0 681.097   1
  -4   5   2 26368.2 995.249   1
   4  -5  -2 24219.8 1342.83   1
  -4   5   1 24897.1 831.137   1
   4  -5  -1 27230.4 1246.51   1
  -4   5   1 27768.7 1037.08   1
   4  -5  -1 27374.1 1232.86   1
  -4   5   1 28166.4 860.620   1
  -4   5   0 1716.22 312.484   1
   4  -5   0 1489.27 434.377   1
   4  -5   0 1692.78 493.052   1
  -4   5   0 1099.01 297.022   1
  -4   5   0 1108.94 199.356   1
  -4   5   0 1861.63 343.051   1
   4  -5   1 3408.79 622.734   1
  -4   5  -1 2471.48 454.089   1
  -4   5  -1 1815.05 401.488   1
  -4   5  -1 2602.91 375.366   1
   4  -5   2 16039.1 906.592   1
  -4   5  -2 16489.4 853.253   1
   4  -5   2 11811.3 729.714   1
  -4   5  -2 12375.6 766.938   1
  -4   5  -2 11667.0 735.685   1
   4  -5   2 16077.5 1013.97   1
   4  -5   3 16970.9 1029.88   1
  -4   5  -3 16426.0 909.023   1
   4  -5   3 9829.55 642.270   1
  -4   5  -3 14011.6 921.302   1
  -4   5  -3 11390.5 821.236   1
   4  -5   3 17027.2 1105.27   1
   4  -5   4 4959.27 670.294   1
  -4   5  -4 3574.15 585.891   1
  -4   5  -4 3027.60 574.242   1
   4  -5   4 4295.42 658.198   1
  -4   5  -4 3340.13 567.917   1
   4  -5   5 3336.65 637.790   1
  -4   5  -5 2675.48 563.010   1
   4  -5   5 4079.58 649.560   1
  -4   5  -5 2971.49 602.933   1
  -4   5  -5 2878.88 566.573   1
  -4   5  -6 1220.51 485.274   1
   4  -5   6 1670.77 530.116   1
  -4   5  -6 2462.04 567.904   1
  -4   5  -6 2106.56 602.694   1
   4  -5   6 890.016 524.778   1
   4  -5   7 1184.19 505.722   1
  -4   5  -7 395.291 342.224   1
  -4   5  -7 769.341 420.460   1
   4  -5   7 586.326 449.699   1
  -4   5  -7 354.329 472.562   1
   4  -5   8 1820.09 627.299   1
  -4   5  -8 2787.79 535.010   1
   4  -5   8 2808.46 700.856   1
  -4   5  -8 2043.50 534.146   1
  -4   5  -8 893.184 565.074   1
   4  -5   9 1740.18 633.557   1
  -4   5  -9 2365.96 530.028   1
   4  -5   9 3017.61 703.097   1
  -4   5  -9 1262.51 531.579   1
  -4   5  -9 2046.50 670.679   1
   4  -5  10 219.965 574.177   1
  -4   5 -10 876.712 403.861   1
   4  -5  10 215.544 487.263   1
  -4   5 -10 1832.25 660.919   1
  -4   5 -10 292.702 618.501   1
   4  -5  11 694.216 657.576   1
  -4   5 -11 545.876 424.445   1
   4  -5  11-914.556 631.173   1
  -4   5 -11 88.7837 542.363   1
  -4   5 -11-245.796 652.328   1
  -4   5 -12 227.107 445.853   1
   4  -5  12 617.732 607.263   1
  -4   5 -12 958.271 778.517   1
  -4   4  14 2167.26 739.984   1
   4  -4 -14 829.281 1210.10   1
  -4   4  13 847.027 448.297   1
  -4   4  13 136.015 547.482   1
  -4   4  12 513.964 420.801   1
  -4   4  12 392.203 496.468   1
  -4   4  11 882.431 529.247   1
   4  -4 -11 335.186 914.495   1
  -4   4  11 971.308 440.816   1
  -4   4  10 1240.99 475.638   1
  -4   4  10 288.014 391.286   1
   4  -4 -10 929.813 457.219   1
  -4   4   9 993.913 399.804   1
   4  -4  -9 3120.80 1010.40   1
   4  -4  -9 2455.43 549.380   1
  -4   4   9 1404.78 419.844   1
   4  -4  -8 2037.83 424.430   1
  -4   4   8 3670.43 518.507   1
  -4   4   8 2920.50 515.285   1
  -4   4   7 1213.92 402.594   1
   4  -4  -7 2242.05 782.039   1
  -4   4   7 1801.49 314.809   1
  -4   4   7 1012.57 370.776   1
   4  -4  -7 1991.15 429.262   1
  -4   4   6 19148.9 921.520   1
   4  -4  -6 17338.0 1484.85   1
   4  -4  -6 16243.4 783.699   1
  -4   4   5 21532.8 963.926   1
   4  -4  -5 23013.1 1570.60   1
  -4   4   5 24137.1 760.748   1
  -4   4   5 25422.5 1023.35   1
   4  -4  -4 415.978 139.746   1
  -4   4   4 746.379 300.856   1
   4  -4  -4 929.897 554.917   1
  -4   4   4 791.477 263.410   1
  -4   4   4 369.847 135.996   1
  -4   4   4 828.412 313.495   1
  -4   4   3 15891.1 693.757   1
  -4   4   3 16028.0 454.551   1
  -4   4   2 16439.6 728.942   1
   4  -4  -2 14291.4 963.365   1
  -4   4   2 16401.5 543.195   1
   4  -4  -2 17799.8 1039.84   1
  -4   4   2 13238.9 719.289   1
  -4   4   1 7444.93 517.150   1
   4  -4  -1 3384.74 634.882   1
   4  -4  -1 4550.64 788.091   1
  -4   4   1 5713.46 455.593   1
  -4   4   1 8257.16 564.342   1
   4  -4   0 37202.6 1334.24   1
  -4   4   0 35350.0 1006.90   1
   4  -4   0 34870.8 1210.28   1
  -4   4   0 36143.7 1087.53   1
   4  -4   1 22348.3 1072.12   1
   4  -4   1 21340.0 941.458   1
  -4   4  -1 21715.4 844.411   1
   4  -4   1 19221.6 894.400   1
  -4   4  -1 24406.6 954.163   1
  -4   4  -1 19143.5 649.160   1
   4  -4   2 5352.92 596.897   1
  -4   4  -2 4623.62 491.163   1
   4  -4   2 4680.42 683.764   1
   4  -4   2 4550.73 493.178   1
  -4   4  -2 3830.22 422.168   1
  -4   4  -2 4393.20 521.394   1
   4  -4   3 19910.2 772.306   1
   4  -4   3 18489.9 1214.40   1
  -4   4  -3 17677.2 899.634   1
  -4   4  -3 16255.1 794.831   1
   4  -4   4 45176.3 1531.91   1
  -4   4  -4 38234.7 1229.41   1
   4  -4   4 32388.5 873.679   1
   4  -4   4 38178.5 1542.36   1
  -4   4  -4 25854.9 1095.59   1
  -4   4  -4 31222.6 1232.97   1
   4  -4   5 4963.73 692.652   1
  -4   4  -5 6054.40 682.085   1
   4  -4   5 6409.45 732.685   1
  -4   4  -5 5733.14 691.211   1
  -4   4  -5 5042.60 655.757   1
   4  -4   6 6229.05 772.476   1
  -4   4  -6 6338.41 620.710   1
   4  -4   6 7110.07 782.583   1
  -4   4  -6 4337.99 625.323   1
  -4   4  -6 3361.30 617.209   1
   4  -4   7 58.5716 472.885   1
  -4   4  -7 655.579 357.005   1
   4  -4   7 503.704 446.645   1
  -4   4  -7 756.026 437.778   1
  -4   4  -7 358.416 450.474   1
   4  -4   8 1698.84 581.157   1
  -4   4  -8 2293.80 480.949   1
   4  -4   8 1845.46 580.608   1
  -4   4  -8 1472.40 596.433   1
  -4   4  -8 1640.78 656.071   1
   4  -4   9 409.312 517.736   1
  -4   4  -9 1012.34 404.549   1
   4  -4   9 926.252 529.043   1
  -4   4  -9 1185.94 560.662   1
  -4   4  -9 1331.67 612.936   1
   4  -4  10 3430.51 824.852   1
   4  -4  10 6130.13 799.137   1
  -4   4 -10 3722.07 631.847   1
  -4   4 -10 5842.91 959.708   1
  -4   4 -10 3720.83 903.093   1
   4  -4  11-689.670 600.770   1
  -4   4 -11 839.749 485.321   1
   4  -4  11 582.877 493.169   1
  -4   4 -11 1223.18 648.829   1
  -4   4 -11 832.270 647.275   1
   4  -4  12 510.798 664.486   1
  -4   4 -12 687.763 450.174   1
   4  -4  12 199.502 517.723   1
  -4   4 -12-522.821 555.482   1
  -4   4 -12 988.451 735.105   1
  -4   3  14 248.954 596.429   1
  -4   3  14 1262.41 556.479   1
   4  -3 -14 67.5975 1185.99   1
  -4   3  13 838.293 441.526   1
  -4   3  13-338.858 508.879   1
  -4   3  12 189.500 390.741   1
   4  -3 -12 629.069 576.983   1
  -4   3  12-87.8566 493.151   1
   4  -3 -12-12.9851 941.040   1
  -4   3  11 389.834 484.930   1
   4  -3 -11 2292.83 1081.96   1
   4  -3 -11 1957.47 662.607   1
  -4   3  11 648.378 434.015   1
  -4   3  10 1268.82 518.248   1
   4  -3 -10 2084.82 607.953   1
  -4   3  10 1219.63 431.365   1
  -4   3   9 3171.54 501.978   1
   4  -3  -9 4402.69 1013.44   1
   4  -3  -9 2983.10 588.654   1
  -4   3   9 3517.34 575.515   1
   4  -3  -8 9627.29 824.663   1
  -4   3   8 5818.41 579.454   1
   4  -3  -8 10570.9 1144.50   1
  -4   3   8 6496.78 499.971   1
  -4   3   8 5837.92 637.592   1
  -4   3   7 4919.04 514.512   1
   4  -3  -7 9503.25 1134.93   1
  -4   3   7 6699.80 503.042   1
   4  -3  -7 7588.40 630.422   1
  -4   3   7 4596.53 568.430   1
  -4   3   6 3851.13 469.628   1
   4  -3  -6 5394.28 843.578   1
  -4   3   6 5130.34 484.839   1
   4  -3  -6 4263.76 526.558   1
  -4   3   6 3987.13 504.114   1
  -4   3   5 888.737 321.667   1
   4  -3  -5 1210.70 560.212   1
  -4   3   5 779.658 306.668   1
  -4   3   5 353.691 211.872   1
   4  -3  -5 914.267 260.627   1
  -4   3   4 9520.99 573.124   1
   4  -3  -4 5443.66 765.236   1
  -4   3   4 9129.09 489.499   1
   4  -3  -4 5431.87 331.372   1
  -4   3   4 9504.06 306.493   1
  -4   3   4 9458.45 592.346   1
  -4   3   3 15160.2 493.179   1
  -4   3   3 16913.3 641.727   1
   4  -3  -3 5995.32 851.213   1
   4  -3  -3 7837.99 864.396   1
  -4   3   3 16937.7 770.738   1
  -4   3   2 1508.21 299.634   1
  -4   3   2 733.918 280.990   1
   4  -3  -2 1431.28 421.745   1
  -4   3   2 1135.77 248.584   1
   4  -3  -2 1499.04 476.886   1
  -4   3   1 66776.3 1353.33   1
   4  -3  -1 63650.8 1746.22   1
  -4   3   1 61360.0 1153.53   1
  -4   3   1 63891.3 1431.04   1
   4  -3   0 24729.1 1107.55   1
  -4   3   0 26233.8 853.067   1
   4  -3   0 23341.2 896.951   1
   4  -3   0 22950.1 416.544   1
  -4   3   0 27237.4 884.966   1
  -4   3   0 27689.3 932.337   1
   4  -3   1 89168.6 1865.37   1
  -4   3  -1 87127.9 1625.01   1
  -4   3  -1 83405.4 1276.06   1
   4  -3   1 80747.7 1645.24   1
   4  -3   1 87463.0 1976.78   1
  -4   3  -2 10921.6 704.797   1
   4  -3   2 13201.5 679.940   1
  -4   3  -2 11533.3 749.102   1
  -4   3  -2 11806.6 676.629   1
   4  -3   2 10984.1 967.036   1
   4  -3   3 24019.2 1119.25   1
  -4   3  -3 21746.2 891.870   1
   4  -3   3 20577.0 765.209   1
   4  -3   3 18033.6 1071.82   1
  -4   3  -3 19701.9 1006.11   1
  -4   3  -3 17674.8 875.153   1
   4  -3   4 39756.1 1412.78   1
   4  -3   4 39515.1 964.717   1
   4  -3   4 38403.7 1482.71   1
  -4   3  -4 40218.3 1282.17   1
  -4   3  -4 39983.0 1501.19   1
   4  -3   5 58692.4 1745.01   1
   4  -3   5 61258.2 1858.00   1
   4  -3   5 61234.6 1105.65   1
   4  -3   6 1144.69 473.959   1
  -4   3  -6 1082.61 382.700   1
   4  -3   6 1568.97 480.585   1
  -4   3  -6 1345.37 502.661   1
  -4   3  -6 1241.20 482.439   1
  -4   3  -7 7173.00 834.850   1
   4  -3   7 7460.56 804.801   1
  -4   3  -7 8835.40 706.494   1
   4  -3   7 9609.69 862.542   1
   4  -3   8 131.397 479.962   1
  -4   3  -8 199.723 342.631   1
   4  -3   8-108.594 386.908   1
  -4   3  -8 300.765 411.289   1
  -4   3  -8 1191.88 546.533   1
   4  -3   9 237.262 513.896   1
  -4   3  -9 781.194 403.268   1
   4  -3   9 297.756 483.631   1
  -4   3  -9 1228.51 549.268   1
  -4   3  -9 620.303 563.353   1
   4  -3  10 1020.37 588.450   1
   4  -3  10 1516.56 561.053   1
  -4   3 -10 1283.29 456.464   1
  -4   3 -10 471.780 463.075   1
  -4   3 -10 994.744 623.546   1
   4  -3  11 507.438 600.060   1
   4  -3  11-220.411 520.948   1
  -4   3 -11 955.189 464.543   1
  -4   3 -11 1219.52 601.909   1
  -4   3 -11 374.661 665.631   1
   4  -3  12 1274.55 619.587   1
  -4   3 -12 901.341 464.428   1
  -4   3 -12 2099.33 693.577   1
   4  -3  12 2837.56 838.037   1
  -4   3 -12 1114.71 731.238   1
  -4   3 -13 497.959 444.069   1
  -4   2  14 501.310 622.767   1
  -4   2  14 376.268 484.859   1
   4  -2 -14-484.325 1121.16   1
  -4   2  13 637.115 580.331   1
  -4   2  13 1402.11 534.414   1
   4  -2 -13 576.439 585.271   1
  -4   2  12 1342.79 531.819   1
  -4   2  12 2328.37 494.004   1
   4  -2 -12 1930.83 725.345   1
  -4   2  11 1883.84 561.228   1
   4  -2 -11 2159.80 690.063   1
  -4   2  11 2053.98 459.335   1
  -4   2  10 1448.91 542.191   1
  -4   2  10 2701.16 493.237   1
   4  -2 -10 4612.61 1051.94   1
   4  -2 -10 3561.53 686.823   1
  -4   2   9 10819.1 877.333   1
  -4   2   9 12857.5 794.599   1
  -4   2   9 12258.6 776.157   1
   4  -2  -9 28084.7 1777.32   1
   4  -2  -9 27157.2 1358.92   1
  -4   2   8 11219.5 727.453   1
   4  -2  -8 25889.0 1779.29   1
   4  -2  -8 22702.3 1103.83   1
  -4   2   8 12610.7 688.720   1
  -4   2   8 8969.19 742.846   1
  -4   2   7 1166.97 343.825   1
   4  -2  -7 99.2905 594.721   1
  -4   2   7 1125.10 280.151   1
  -4   2   7 1255.39 320.104   1
   4  -2  -7 1134.32 389.446   1
  -4   2   6 7325.29 571.732   1
   4  -2  -6 13088.8 1110.97   1
  -4   2   6 10501.3 600.792   1
   4  -2  -6 13768.6 764.601   1
  -4   2   6 8544.03 643.389   1
  -4   2   5 28028.2 969.820   1
   4  -2  -5 22482.9 1287.09   1
   4  -2  -5 24415.8 863.160   1
  -4   2   5 25908.7 634.580   1
  -4   2   5 26588.9 976.511   1
  -4   2   4 49201.7 1218.68   1
   4  -2  -4 28162.2 1403.75   1
  -4   2   4 49310.5 1054.66   1
   4  -2  -4 27428.9 812.754   1
  -4   2   4 53005.1 860.694   1
  -4   2   4 44737.9 1197.91   1
   4  -2  -3 26863.6 1228.98   1
  -4   2   3 37560.6 1017.31   1
  -4   2   3 36352.7 779.913   1
   4  -2  -3 31606.0 1300.70   1
   4  -2  -3 30627.3 582.127   1
  -4   2   3 35301.2 1052.22   1
   4  -2  -3 22465.8 517.271   1
  -4   2   2 34847.6 949.171   1
   4  -2  -2 28171.6 1076.91   1
  -4   2   2 37567.2 879.777   1
   4  -2  -2 36075.5 1354.25   1
  -4   2   2 31347.8 965.363   1
  -4   2   1 27486.5 829.032   1
  -4   2   1 25002.6 840.055   1
   4  -2  -1 26619.6 1084.86   1
   4  -2  -1 24095.6 953.416   1
  -4   2   1 24312.4 879.873   1
   4  -2   0 13431.4 809.302   1
  -4   2   0 15662.4 700.545   1
   4  -2   0 12873.9 738.251   1
   4  -2   0 14121.7 493.836   1
  -4   2   0 14217.6 638.325   1
  -4   2   0 14478.6 663.771   1
  -4   2   0 12726.4 403.970   1
   4  -2   1 6909.50 552.084   1
  -4   2  -1 6365.24 477.240   1
   4  -2   1 6498.06 514.278   1
  -4   2  -1 7005.75 520.276   1
   4  -2   1 6610.23 626.197   1
  -4   2  -1 6229.03 395.551   1
  -4   2  -2 18300.9 777.747   1
   4  -2   2 18216.0 771.366   1
   4  -2   2 19630.2 865.310   1
   4  -2   2 16948.2 946.013   1
  -4   2  -2 19326.5 865.592   1
  -4   2  -2 19369.4 789.742   1
   4  -2   3 26823.3 1135.92   1
  -4   2  -3 23177.5 893.558   1
   4  -2   3 25839.5 822.057   1
   4  -2   3 21924.5 1173.70   1
  -4   2  -3 22244.5 1046.79   1
  -4   2  -3 21126.9 954.461   1
   4  -2   4 8126.18 696.303   1
  -4   2  -4 9042.69 632.795   1
  -4   2  -4 8154.25 716.563   1
   4  -2   4 7969.01 454.357   1
   4  -2   4 7937.54 700.989   1
  -4   2  -4 8255.22 709.707   1
   4  -2   5 16143.9 932.332   1
  -4   2  -5 14037.1 781.556   1
   4  -2   5 16553.1 563.654   1
   4  -2   5 16929.4 973.785   1
  -4   2  -5 11167.0 879.269   1
  -4   2  -5 13513.3 947.092   1
   4  -2   6 1531.12 457.979   1
  -4   2  -6 1710.69 384.723   1
   4  -2   6 1392.81 225.027   1
  -4   2  -6 1090.21 427.401   1
   4  -2   6 995.530 398.072   1
  -4   2  -6 1532.43 478.801   1
   4  -2   7 30887.1 1401.41   1
   4  -2   7 29554.8 1358.06   1
  -4   2  -7 29803.3 1166.36   1
  -4   2  -7 21521.6 1313.66   1
  -4   2  -7 17868.3 1303.03   1
   4  -2   8 19004.7 1216.64   1
   4  -2   8 19206.4 1165.59   1
  -4   2  -8 17500.1 961.606   1
  -4   2  -8 13110.8 1109.61   1
  -4   2  -8 11919.9 1168.38   1
   4  -2   9 2141.02 586.791   1
   4  -2   9 1621.40 614.413   1
  -4   2  -9 2095.16 476.767   1
  -4   2  -9 2611.55 623.337   1
  -4   2  -9 3898.84 858.053   1
   4  -2  10 668.267 540.503   1
   4  -2  10 1296.22 529.297   1
  -4   2 -10 356.956 371.830   1
  -4   2 -10 760.859 494.251   1
  -4   2 -10 608.737 589.228   1
   4  -2  11 4432.03 894.297   1
   4  -2  11 6661.69 895.180   1
  -4   2 -11 5788.13 717.279   1
  -4   2 -11 8785.43 1006.65   1
  -4   2 -11 8202.05 1167.94   1
   4  -2  12 4765.69 821.416   1
   4  -2  12 2331.97 769.431   1
  -4   2 -12 2984.86 586.761   1
  -4   2 -12 4005.23 825.591   1
  -4   2 -12 4103.45 1035.02   1
   4  -2  13 481.957 625.895   1
  -4   1  14 697.876 654.829   1
  -4   1  14-186.868 453.235   1
   4  -1 -14-481.437 654.476   1
  -4   1  13 217.475 543.671   1
  -4   1  13 502.400 440.639   1
   4  -1 -13-902.985 1026.61   1
   4  -1 -13 151.831 627.711   1
  -4   1  12 776.696 431.784   1
  -4   1  12 762.350 492.862   1
   4  -1 -12 421.053 951.581   1
   4  -1 -12 775.584 604.573   1
  -4   1  11 4468.52 581.569   1
   4  -1 -11 3321.20 987.612   1
   4  -1 -11 3484.99 738.006   1
  -4   1  11 3863.97 655.124   1
  -4   1  10 3816.16 544.598   1
   4  -1 -10 4728.17 942.010   1
   4  -1 -10 4471.73 787.744   1
  -4   1  10 2707.85 468.214   1
  -4   1  10 3710.07 642.870   1
  -4   1   9 2715.91 435.298   1
   4  -1  -9 5285.08 1012.70   1
  -4   1   9 2864.25 424.987   1
   4  -1  -9 6141.93 756.428   1
  -4   1   9 3798.63 602.501   1
  -4   1   8 4433.91 532.940   1
  -4   1   8 4420.23 498.917   1
   4  -1  -8 10585.2 1117.98   1
   4  -1  -8 7691.96 502.684   1
  -4   1   8 5410.10 518.662   1
   4  -1  -8 8488.14 764.752   1
  -4   1   7 8007.23 627.880   1
  -4   1   7 9177.75 629.143   1
   4  -1  -7 21050.0 1342.53   1
  -4   1   7 9550.43 584.843   1
   4  -1  -7 17743.0 942.952   1
  -4   1   6 3340.25 382.034   1
   4  -1  -6 5047.66 722.254   1
  -4   1   6 3577.12 383.995   1
   4  -1  -6 4423.75 476.697   1
  -4   1   6 2992.82 330.568   1
  -4   1   6 2947.30 446.794   1
  -4   1   5 5703.85 456.739   1
   4  -1  -5 9418.44 865.623   1
  -4   1   5 8441.99 652.504   1
   4  -1  -5 10358.0 595.495   1
  -4   1   5 5650.45 391.060   1
  -4   1   5 6610.58 553.437   1
  -4   1   4 2258.85 333.214   1
  -4   1   4 1983.13 290.566   1
   4  -1  -4 1990.37 491.273   1
  -4   1   4 2399.82 256.044   1
  -4   1   4 2572.75 375.130   1
   4  -1  -3 21052.9 529.209   1
   4  -1  -3 23854.4 1064.02   1
  -4   1   3 32746.5 880.408   1
  -4   1   3 38580.4 929.524   1
  -4   1   3 34894.6 1049.65   1
   4  -1  -2 10041.9 865.244   1
  -4   1   2 22858.9 772.102   1
   4  -1  -2 14244.4 398.208   1
  -4   1   2 23227.3 731.901   1
   4  -1  -2 19196.0 1006.11   1
  -4   1   2 23868.9 819.555   1
  -4   1   1 59182.9 847.856   1
  -4   1   1 58942.0 1249.03   1
  -4   1   1 62030.8 1282.33   1
  -4   1   1 58316.6 1251.90   1
  -4   1   0 27024.9 902.066   1
  -4   1   0 27196.2 934.976   1
  -4   1   0 26944.5 915.383   1
  -4   1   0 28291.2 694.884   1
   4  -1   0 25649.5 1059.63   1
  -4   1  -1 11488.8 655.924   1
   4  -1   1 11618.5 659.798   1
  -4   1  -1 12148.6 649.902   1
   4  -1   1 10977.3 760.257   1
  -4   1  -1 11402.1 546.544   1
   4  -1   2 36080.3 1122.57   1
  -4   1  -2 36042.9 1025.06   1
   4  -1   2 36302.4 953.381   1
  -4   1  -2 39058.6 1196.16   1
  -4   1  -2 40363.4 1158.35   1
   4  -1   3 43769.4 1352.56   1
  -4   1  -3 42938.8 1167.78   1
   4  -1   3 50174.1 1017.22   1
   4  -1   3 37946.6 1350.66   1
  -4   1  -3 43565.1 1381.40   1
  -4   1  -3 47190.5 1385.74   1
   4  -1   4 23704.8 1073.04   1
  -4   1  -4 22887.6 914.982   1
   4  -1   4 26155.3 1144.96   1
   4  -1   4 23331.2 690.890   1
  -4   1  -4 19302.5 1005.28   1
  -4   1  -4 20665.5 1037.82   1
   4  -1   5 15320.5 884.918   1
   4  -1   5 14742.7 885.438   1
  -4   1  -5 16958.2 829.747   1
   4  -1   5 15375.8 576.599   1
  -4   1  -5 15330.6 937.246   1
  -4   1  -5 13684.9 948.453   1
   4  -1   6 428.320 387.099   1
   4  -1   6-398.748 392.791   1
   4  -1   6 762.332 211.774   1
  -4   1  -6 389.599 283.297   1
  -4   1  -6-25.9674 319.444   1
  -4   1  -6 202.383 375.099   1
   4  -1   7 37274.8 1484.22   1
   4  -1   7 39304.5 1522.88   1
  -4   1  -7 34768.6 1251.19   1
   4  -1   7 35614.4 856.000   1
  -4   1  -7 22974.8 1411.47   1
  -4   1  -7 21719.9 1470.82   1
   4  -1   8 518.936 442.517   1
   4  -1   8 2113.45 526.673   1
  -4   1  -8 1001.17 354.020   1
  -4   1  -8 1333.83 458.108   1
  -4   1  -8 127.134 465.135   1
   4  -1   9 11742.7 997.116   1
   4  -1   9 12155.7 1054.50   1
  -4   1  -9 11476.4 807.305   1
  -4   1  -9 7992.47 847.146   1
  -4   1  -9 9305.72 1058.85   1
   4  -1  10 1603.81 585.482   1
   4  -1  10 2634.17 666.254   1
  -4   1 -10 1320.63 408.694   1
  -4   1 -10 1428.82 556.511   1
  -4   1 -10 848.882 590.966   1
   4  -1  11 1145.42 568.050   1
   4  -1  11 1537.07 640.833   1
  -4   1 -11 1901.29 473.844   1
  -4   1 -11 1310.43 536.509   1
  -4   1 -11 1261.98 683.574   1
   4  -1  12 6466.04 887.787   1
   4  -1  12 4350.22 848.774   1
  -4   1 -12 6275.32 917.910   1
  -4   1 -12 4902.05 1029.31   1
   4  -1  13 2396.53 739.343   1
  -4   1 -13 2311.17 682.733   1
   4   0 -15 263.186 671.501   1
  -4   0  14-97.0939 584.238   1
  -4   0  14 1090.39 559.568   1
   4   0 -14 549.600 669.720   1
  -4   0  13-211.857 563.125   1
  -4   0  13 166.727 408.750   1
   4   0 -13 958.365 988.856   1
   4   0 -13 372.541 612.231   1
  -4   0  12 219.396 478.406   1
  -4   0  12 1245.67 455.484   1
   4   0 -12 1701.37 948.098   1
   4   0 -12 1938.84 679.083   1
  -4   0  11 2849.08 476.967   1
   4   0 -11 3716.82 930.045   1
  -4   0  11 2876.64 507.015   1
   4   0 -11 4228.91 824.370   1
  -4   0  11 2223.89 584.543   1
  -4   0  10 1322.68 494.261   1
   4   0 -10 2391.61 868.631   1
   4   0 -10 983.689 523.664   1
  -4   0  10 756.234 367.597   1
  -4   0  10 1301.48 381.629   1
  -4   0   9 506.035 425.451   1
   4   0  -9 430.457 644.500   1
   4   0  -9 31.8073 244.648   1
  -4   0   9 221.990 304.568   1
   4   0  -9-382.524 447.613   1
  -4   0   9-112.752 292.224   1
  -4   0   8 7400.61 534.787   1
  -4   0   8 8939.59 646.416   1
   4   0  -8 8225.99 747.228   1
  -4   0   8 7532.56 691.032   1
  -4   0   7 40047.3 1129.93   1
   4   0  -7 52321.5 1987.43   1
  -4   0   7 45392.1 1219.89   1
   4   0  -7 48876.8 1535.63   1
  -4   0   7 46889.5 1237.81   1
  -4   0   7 39607.7 1302.10   1
  -4   0   6 23134.4 835.447   1
   4   0  -6 29132.0 1381.34   1
  -4   0   6 26488.8 899.984   1
   4   0  -6 23229.4 912.927   1
  -4   0   6 26155.0 855.394   1
  -4   0   6 22840.5 948.172   1
   4   0  -5 2115.99 310.444   1
  -4   0   5 2434.32 324.246   1
   4   0  -5 2824.08 534.756   1
  -4   0   5 2596.07 350.280   1
  -4   0   5 2462.58 288.795   1
  -4   0   5 2262.32 385.574   1
  -4   0   4 17186.6 704.981   1
   4   0  -4 15850.6 923.676   1
   4   0  -4 15344.1 612.805   1
  -4   0   4 16631.6 655.589   1
  -4   0   4 15999.7 729.690   1
   4   0  -3 1170.28 370.707   1
  -4   0   3 779.535 225.537   1
   4   0  -3 842.963 214.136   1
  -4   0   3 1072.85 277.659   1
  -4   0   3 911.311 225.507   1
   4   0  -2 46122.2 1413.83   1
   4   0  -2 43948.5 1323.00   1
  -4   0   2 47559.9 1066.85   1
  -4   0   2 44684.7 1080.53   1
  -4   0   2 42854.7 1068.80   1
  -4   0   1 56137.0 963.996   1
   4   0  -1 56839.4 1446.96   1
   4   0  -1 60648.9 1400.85   1
  -4   0   1 55857.5 1206.69   1
  -4   0   1 58612.3 1262.08   1
  -4   0   1 53817.9 1167.60   1
   4   0   0 33598.0 963.050   1
  -4   0   0 32428.8 961.710   1
  -4   0   0 34358.9 949.384   1
  -4   0   0 34512.4 1065.23   1
   4   0   0 32849.2 1115.57   1
  -4   0   0 35490.3 865.512   1
   4   0   1 22040.2 757.352   1
  -4   0  -1 23149.7 858.708   1
  -4   0  -1 24280.6 982.776   1
   4   0   1 21871.9 974.302   1
  -4   0  -1 22827.6 761.618   1
  -4   0  -1 23041.5 779.312   1
  -4   0  -2 609.449 280.874   1
   4   0   2 618.755 323.452   1
   4   0   2 774.476 217.537   1
   4   0   2 963.076 330.166   1
  -4   0  -2 966.310 284.380   1
  -4   0  -2 728.851 296.590   1
   4   0   3 16895.9 824.664   1
   4   0   3 14302.7 627.958   1
  -4   0  -3 16948.0 770.468   1
   4   0   3 16848.0 908.736   1
  -4   0  -3 14492.0 832.006   1
  -4   0  -3 18085.6 920.543   1
   4   0   4 5659.03 561.203   1
   4   0   4 4958.85 555.566   1
   4   0   4 5466.71 378.486   1
  -4   0  -4 5315.78 462.315   1
  -4   0  -4 4477.19 518.745   1
  -4   0  -4 4934.50 565.577   1
   4   0   5 3357.21 483.925   1
   4   0   5 3063.49 503.936   1
   4   0   5 3078.83 294.815   1
  -4   0  -5 3315.07 407.517   1
  -4   0  -5 3012.36 499.835   1
  -4   0  -5 2761.44 530.301   1
   4   0   6 224.843 391.913   1
   4   0   6 915.085 414.449   1
   4   0   6 514.677 181.728   1
  -4   0  -6 445.415 266.250   1
  -4   0  -6 516.363 353.347   1
  -4   0  -6 226.292 378.906   1
   4   0   7 9127.36 813.480   1
   4   0   7 9536.63 799.752   1
   4   0   7 8854.51 454.364   1
  -4   0  -7 8244.39 697.347   1
  -4   0  -7 7427.33 796.493   1
   4   0   8-274.217 413.847   1
   4   0   8 488.348 453.810   1
  -4   0  -8 28.0167 282.942   1
  -4   0  -8 242.425 377.305   1
  -4   0  -8-44.6790 433.769   1
   4   0   9 26960.7 1405.26   1
   4   0   9 26279.6 1411.59   1
  -4   0  -9 29297.5 1196.38   1
  -4   0  -9 27521.6 1438.22   1
  -4   0  -9 23624.6 1572.59   1
   4   0  10 8648.11 906.901   1
   4   0  10 7530.69 868.981   1
  -4   0 -10 8598.04 715.601   1
  -4   0 -10 9234.96 929.883   1
  -4   0 -10 8355.50 1115.95   1
   4   0  11 3877.28 758.159   1
   4   0  11 3101.02 694.862   1
  -4   0 -11 3845.17 700.813   1
  -4   0 -11 3227.36 885.137   1
   4   0  12 5209.34 848.649   1
   4   0  12 4684.19 855.895   1
  -4   0 -12 4391.98 759.243   1
  -4   0 -12 3238.05 880.696   1
  -4   0 -13 56.3698 482.801   1
   4   1 -15 305.058 625.655   1
  -4  -1  14 755.231 601.584   1
  -4  -1  14 497.856 538.260   1
   4   1 -14 39.3199 644.166   1
  -4  -1  13 355.190 540.072   1
  -4  -1  13 51.5956 450.625   1
   4   1 -13-484.417 992.409   1
   4   1 -13 281.876 621.932   1
  -4  -1  12 170.693 358.461   1
  -4  -1  12-81.4973 523.010   1
  -4  -1  12 982.910 421.560   1
   4   1 -12-1075.91 846.886   1
   4   1 -12 605.311 635.181   1
  -4  -1  11 2096.94 608.522   1
   4   1 -11 4303.35 838.080   1
  -4  -1  11 2940.06 497.726   1
   4   1 -11 4418.25 1003.35   1
  -4  -1  11 3835.25 581.866   1
   4   1 -10 6235.94 1049.38   1
  -4  -1  10 5189.63 536.186   1
   4   1 -10 4373.20 559.542   1
   4   1 -10 3359.77 699.603   1
  -4  -1  10 5807.35 618.624   1
  -4  -1  10 3858.27 612.053   1
   4   1  -9 4306.28 860.599   1
  -4  -1   9 2784.07 430.180   1
   4   1  -9 1820.55 348.706   1
   4   1  -9 3729.78 654.699   1
  -4  -1   9 3804.57 494.078   1
  -4  -1   9 2955.74 562.373   1
  -4  -1   8 7747.56 749.925   1
  -4  -1   8 6649.29 537.292   1
   4   1  -8 7301.94 898.932   1
  -4  -1   8 8478.95 627.098   1
   4   1  -8 5531.65 662.370   1
  -4  -1   8 9177.54 666.802   1
  -4  -1   7 15611.6 698.183   1
  -4  -1   7 16373.5 758.248   1
  -4  -1   7 14715.8 817.188   1
  -4  -1   6 2950.46 359.240   1
   4   1  -6 3488.35 592.457   1
  -4  -1   6 3499.52 390.145   1
   4   1  -6 2260.60 356.629   1
  -4  -1   6 4082.47 444.011   1
  -4  -1   6 2640.72 412.499   1
  -4  -1   5 8698.87 494.220   1
  -4  -1   5 9908.26 577.076   1
  -4  -1   5 9116.16 526.107   1
  -4  -1   5 10158.9 610.228   1
  -4  -1   4 1346.45 283.409   1
  -4  -1   4 1338.21 334.301   1
   4   1  -4 1751.16 418.240   1
   4   1  -4 1981.93 328.136   1
  -4  -1   4 1220.21 278.364   1
  -4  -1   4 1169.83 323.985   1
   4   1  -3 35499.2 1206.97   1
  -4  -1   3 28520.6 912.520   1
   4   1  -3 30946.9 863.693   1
  -4  -1   3 29408.4 891.562   1
  -4  -1   3 23485.7 806.964   1
   4   1  -2 26329.7 965.697   1
  -4  -1   2 15159.6 634.918   1
  -4  -1   2 15957.7 625.424   1
  -4  -1   2 21394.1 827.391   1
   4   1  -2 21285.5 940.390   1
  -4  -1   2 14874.9 657.104   1
  -4  -1   1 47438.0 1028.23   1
   4   1  -1 54334.1 1343.10   1
   4   1  -1 59053.3 1288.71   1
  -4  -1   1 44101.8 1125.09   1
  -4  -1   1 51964.9 1282.50   1
  -4  -1   1 42922.1 1049.65   1
   4   1   0 26789.1 827.282   1
  -4  -1   0 21505.9 793.943   1
  -4  -1   0 24397.7 918.357   1
  -4  -1   0 21972.3 734.028   1
   4   1   0 25290.6 935.993   1
  -4  -1   0 24463.8 789.895   1
   4   1   1 11506.4 532.485   1
  -4  -1  -1 11332.6 616.952   1
  -4  -1  -1 12059.8 701.126   1
  -4  -1  -1 11156.4 608.849   1
  -4  -1  -1 11527.5 619.260   1
   4   1   2 35033.6 865.310   1
  -4  -1  -2 35468.2 1064.64   1
  -4  -1  -2 31911.9 1053.59   1
  -4  -1  -2 35423.1 1240.64   1
   4   1   3 45206.8 1190.93   1
   4   1   3 51779.6 1405.99   1
   4   1   3 43681.8 965.831   1
  -4  -1  -3 49984.4 1223.82   1
  -4  -1  -3 36930.5 1296.86   1
  -4  -1  -3 40346.1 1325.69   1
   4   1   4 21889.2 680.354   1
  -4  -1  -4 23841.4 908.745   1
  -4  -1  -4 20700.6 1054.31   1
  -4  -1  -4 24678.5 1193.90   1
   4   1   4 19481.0 858.447   1
   4   1   5 16136.3 896.323   1
   4   1   5 16880.1 838.101   1
   4   1   5 16550.5 601.766   1
  -4  -1  -5 15773.1 786.519   1
  -4  -1  -5 13921.1 873.866   1
  -4  -1  -5 14549.9 993.839   1
  -4  -1  -6 267.819 376.221   1
   4   1   6 488.913 346.450   1
   4   1   6 118.309 344.875   1
   4   1   6 362.684 180.687   1
  -4  -1  -6 514.653 252.490   1
  -4  -1  -6 103.415 292.886   1
   4   1   7 24375.3 1205.32   1
   4   1   7 23897.9 1098.16   1
[truncated: 294,049 more chars]
